# Supplementary material for: Interaction between allelic variations in vitamin D receptor and retinoid X receptor genes on metabolic traits
Source: BMC Genet. 2014 Mar 19;15:37. doi: 10.1186/1471-2156-15-37 (PMC4004151; doi:10.1186/1471-2156-15-37)
Supplement: Additional file 2: Table S1 — a. Association between the Vitamin D Receptor polymorphisms and metabolic traits in the 1958 British Birth Cohort; b. Association between the Vitamin D Receptor polymorphisms [that showed a significant association (uncorrected for multiple testing) in the 1958BC] and metabolic traits in the NFBC66 and Twins UK. [file 1471-2156-15-37-S2.xlsx]

## Sheet: Supplementary Table 1a (1958BC)
Article title: Evidence for an interaction between allelic variations in VDR and RXRG genes on metabolic traits
Journal name: BMC Genetics
Author names: Karani S. Vimaleswaran, Alana Cavadino, Diane J. Berry, Massimo Mangino, Peter Andrews, Jason H. Moore, Timothy D. Spector, Chris Power, Marjo-Riitta Järvelin, Elina Hyppönen
Email address of the corresponding author: v.karani@reading.ac.uk
Supplementary table 1a: Association between the Vitamin D Receptor (VDR) polymorphisms and metabolic traits in the 1958 British Birth Cohort (1958BC)
VDR SNPs	rs12721364		rs11574143		rs3847987		rs739837		rs731236		rs2239182		rs2107301		rs2283342		rs1540339		rs2239179		rs886441		rs2189480		rs3819545		rs2239186		rs2254210		rs2238136		rs3890733		rs7136534		rs7299460		rs4516035		rs11568820		rs7132324
Outcomes	Beta ± SE	P-value*	Beta ± SE	P-value*	Beta ± SE	P-value*	Beta ± SE	P-value*	Beta ± SE	P-value*	Beta ± SE	P-value*	Beta ± SE	P-value*	Beta ± SE	P-value*	Beta ± SE	P-value*	Beta ± SE	P-value*	Beta ± SE	P-value*	Beta ± SE	P-value*	Beta ± SE	P-value*	Beta ± SE	P-value*	Beta ± SE	P-value*	Beta ± SE	P-value*	Beta ± SE	P-value*	Beta ± SE	P-value*	Beta ± SE	P-value*	Beta ± SE	P-value*	Beta ± SE	P-value*	Beta ± SE	P-value*
Body Mass Index (BMI)	0.003 ± 0.005	0.5	-0.004 ± 0.006	0.49	-0.002 ± 0.005	0.7	0.004 ± 0.003	0.23	-0.003 ± 0.003	0.37	0.002 ± 0.003	0.63	-0.002 ± 0.004	0.53	0.000 ± 0.005	0.99	0.002 ± 0.003	0.51	-0.003 ± 0.003	0.44	0.001 ± 0.004	0.84	0.000 ± 0.003	0.98	0.002 ± 0.003	0.63	0.002 ± 0.004	0.63	0.000 ± 0.003	0.97	0.006 ± 0.004	0.14	0.005 ± 0.004	0.16	-0.005 ± 0.004	0.19	-0.007 ± 0.004	0.06	0.003 ± 0.003	0.33	-0.006 ± 0.004	0.14	0.003 ± 0.004	0.42
Waist circumference	0.000 ± 0.004	0.95	-0.005 ± 0.004	0.21	-0.003 ± 0.004	0.52	0.002 ± 0.003	0.41	-0.001 ± 0.003	0.76	0.000 ± 0.002	0.9	-0.005 ± 0.003	0.1	-0.004 ± 0.004	0.25	-0.002 ± 0.003	0.48	0.000 ± 0.003	0.87	0.003 ± 0.003	0.32	-0.004 ± 0.003	0.09	-0.002 ± 0.003	0.5	-0.002 ± 0.003	0.45	0.000 ± 0.003	0.86	0.005 ± 0.003	0.09	0.004 ± 0.003	0.15	-0.003 ± 0.003	0.27	-0.005 ± 0.003	0.07	0.001 ± 0.003	0.61	-0.003 ± 0.003	0.29	0.002 ± 0.003	0.48
Waist-Hip ratio	-0.001 ± 0.002	0.76	-0.003 ± 0.002	0.27	-0.002 ± 0.002	0.35	0.001 ± 0.001	0.62	0.000 ± 0.001	0.74	-0.001 ± 0.001	0.36	-0.004 ± 0.002	0.02 (1.00)	-0.003 ± 0.002	0.11	-0.002 ± 0.001	0.12	0.001 ± 0.001	0.3	0.001 ± 0.002	0.53	-0.003 ± 0.001	0.06	-0.001 ± 0.001	0.32	-0.002 ± 0.002	0.25	0.000 ± 0.001	0.85	0.003 ± 0.002	0.11	0.002 ± 0.001	0.18	-0.003 ± 0.002	0.05	-0.003 ± 0.002	0.03 (1.00)	0.000 ± 0.001	0.73	-0.003 ± 0.002	0.09	0.002 ± 0.001	0.27
Waist- Hip ratio (adjusted for BMI)	-0.001 ± 0.002	0.57	-0.002 ± 0.002	0.38	-0.002 ± 0.002	0.37	0.000 ± 0.001	0.9	0.001 ± 0.001	0.37	-0.002 ± 0.001	0.17	-0.003 ± 0.001	0.02 (0.78)	-0.003 ± 0.002	0.07	-0.003 ± 0.001	0.04 (1.00)	0.002 ± 0.001	0.09	0.001 ± 0.002	0.63	-0.003 ± 0.001	0.03 (1.00)	-0.002 ± 0.001	0.13	-0.002 ± 0.002	0.13	0.000 ± 0.001	0.94	0.002 ± 0.001	0.25	0.001 ± 0.001	0.5	-0.002 ± 0.001	0.11	-0.002 ± 0.001	0.12	0.000 ± 0.001	0.88	-0.002 ± 0.001	0.22	0.001 ± 0.001	0.35
Systolic Blood Pressure (mmHg)	0.36 ± 0.44	0.41	-0.80 ± 0.54	0.14	-0.99 ± 0.50	0.05	0.46 ± 0.32	0.14	-0.05 ± 0.32	0.89	0.07 ± 0.31	0.83	-0.23 ± 0.36	0.52	-0.22 ± 0.45	0.63	0.08 ± 0.33	0.81	-0.29 ± 0.32	0.36	0.28 ± 0.39	0.48	-0.12 ± 0.33	0.71	0.007 ± 0.33	0.98	-0.18 ± 0.40	0.65	0.28 ± 0.33	0.39	-0.04 ± 0.36	0.91	0.79 ± 0.33	0.02 (0.83)	-0.94 ± 0.36	0.01 (0.36)	-0.85 ± 0.34	0.01 (0.55)	0.47 ± 0.32	0.14	-0.73 ± 0.38	0.06	0.05 ± 0.33	0.88
Diastolic Blood Pressure (mmHg)	-0.03 ± 0.30	0.91	-0.22 ± 0.37	0.56	-0.40 ± 0.34	0.23	0.08 ± 0.21	0.71	0.09 ± 0.22	0.66	-0.08 ± 0.21	0.71	-0.10 ± 0.24	0.68	-0.11 ± 0.31	0.73	-0.10 ± 0.22	0.65	-0.009 ± 0.21	0.97	0.14 ± 0.27	0.61	-0.14 ± 0.22	0.52	-0.18 ± 0.22	0.4	-0.18 ± 0.27	0.5	0.23 ± 0.22	0.29	-0.02 ± 0.25	0.95	0.42 ± 0.23	0.06	-0.38 ± 0.24	0.11	-0.36 ± 0.23	0.12	0.41 ± 0.22	0.06	-0.39 ± 0.26	0.13	-0.07 ± 0.23	0.76
High density lipoprotein (HDL) cholesterol	-0.002 ± 0.010	0.84	0.03 ± 0.01	0.02 (0.99)	0.02 ± 0.01	0.1	-0.01 ± 0.007	0.13	0.003 ± 0.008	0.72	0.001 ± 0.007	0.84	0.02 ± 0.008	0.06	0.008 ± 0.01	0.44	0.003 ± 0.008	0.71	0.003 ± 0.007	0.67	-0.01 ± 0.009	0.28	0.005 ± 0.008	0.51	0.005 ± 0.008	0.48	-0.003 ± 0.009	0.76	-0.01 ± 0.008	0.09	-0.003 ± 0.009	0.75	-0.01 ± 0.008	0.2	0.003 ± 0.008	0.74	0.002 ± 0.008	0.76	-0.009 ± 0.008	0.26	0.007 ± 0.009	0.46	0.004 ± 0.008	0.58
Low density lipoprotein (LDL) cholesterol	0.07 ± 0.03	0.01 (0.46)	-0.03 ± 0.03	0.41	-0.03 ± 0.03	0.28	0.004 ± 0.02	0.83	0.01 ± 0.02	0.52	-0.005 ± 0.02	0.78	-0.004 ± 0.02	0.83	-0.01 ± 0.03	0.64	-0.004 ± 0.02	0.82	0.02 ± 0.02	0.24	-0.03 ± 0.02	0.29	-0.005 ± 0.02	0.81	-0.002 ± 0.02	0.93	-0.02 ± 0.02	0.34	0.000 ± 0.02	0.99	0.02 ± 0.02	0.36	0.007 ± 0.02	0.73	-0.002 ± 0.02	0.92	-0.006 ± 0.02	0.78	0.000 ± 0.02	0.98	0.008 ± 0.02	0.72	0.001 ± 0.02	0.94
Serum Triglycerides	0.01 ± 0.02	0.37	-0.03 ± 0.02	0.13	-0.02 ± 0.02	0.32	0.02 ± 0.01	0.11	-0.009 ± 0.01	0.45	0.007 ± 0.01	0.5	-0.008 ± 0.01	0.55	-0.008 ± 0.02	0.63	0.004 ± 0.01	0.75	-0.003 ± 0.01	0.78	0.006 ± 0.01	0.65	0.002 ± 0.01	0.9	0.003 ± 0.01	0.77	-0.003 ± 0.01	0.86	0.003 ± 0.01	0.8	0.004 ± 0.01	0.74	0.02 ± 0.01	0.14	0.004 ± 0.01	0.73	0.002 ± 0.01	0.89	0.01 ± 0.01	0.36	0.004 ± 0.01	0.77	-0.01 ± 0.01	0.27
Glycated Haemoglobin	0.000 ± 0.002	0.87	-0.003 ± 0.003	0.38	-0.002 ± 0.003	0.44	0.000 ± 0.002	0.89	0.001 ± 0.002	0.58	0.000 ± 0.002	0.97	0.000 ± 0.002	0.87	-0.002 ± 0.002	0.36	-0.001 ± 0.002	0.68	0.000 ± 0.002	0.98	0.000 ± 0.002	0.95	-0.001 ± 0.002	0.63	0.000 ± 0.002	0.98	-0.004 ± 0.002	0.09	0.000 ± 0.002	0.91	0.003 ± 0.002	0.17	0.001 ± 0.002	0.48	-0.002 ± 0.002	0.21	-0.002 ± 0.002	0.3	-0.001 ± 0.002	0.68	0.000 ± 0.002	0.92	0.001 ± 0.002	0.54
*P-values presented are uncorrected and the P-values presented in brackets are Bonferroni corrected.

## Sheet: Supp.Tab. 1b (NFBC66 & TwinsUK)
Supplementary table 1b: Association between the Vitamin D Receptor (VDR) polymorphisms [that showed a significant association (uncorrected for multiple testing) in the 1958BC] and metabolic traits in the NFBC66 and Twins UK
Outcomes	VDR SNPs	NFBC66		Twins UK
		Beta ± SE	P-value	Beta ± SE	P-value
Waist- Hip ratio	rs2107301	0.001 ± 0.002	0.75	-0.0002 ± 0.002	0.91
	rs7299460	0.001 ± 0.002	0.5	-0.003 ± 0.002	0.18
Waist- Hip ratio (adjusted for BMI)	rs2107301	0.001 ± 0.001	0.56	0.0003 ± 0.002	0.87
	rs1540339	-0.0003 ± 0.001	0.81	0.0004 ± 0.002	0.86
	rs2189480	-0.001 ± 0.001	0.52	0.001 ± 0.002	0.6
Systolic Blood Pressure (mmHg)	rs3890733	-0.162 ± 0.260	0.53	-0.736 ± 0.489	0.13
	rs7136534	0.009 ± 0.319	0.97	0.647 ± 0.554	0.24
	rs7299460	0.031 ± 0.307	0.92	0.888 ± 0.509	0.08
High density lipoprotein cholesterol	rs11574143	-0.001 ± 0.009	0.94	0.014 ± 0.027	0.6
Low density lipoprotein cholesterol	rs12721364	-0.07 ± 0.04	0.05	-0.04 ± 0.06	0.47
