# Supplementary material for: Interaction between allelic variations in vitamin D receptor and retinoid X receptor genes on metabolic traits
Source: BMC Genet. 2014 Mar 19;15:37. doi: 10.1186/1471-2156-15-37 (PMC4004151; doi:10.1186/1471-2156-15-37)
Supplement: Additional file 3: Table S2 — a: Association between the Retinoid X Receptor- gamma polymorphisms and metabolic traits in the 1958 British Birth Cohort; b: Association between the Retinoid X Receptor- gamma polymorphisms [that showed a significant association (uncorrected for multiple testing) in the 1958BC] and metabolic traits in the NFBC66 and Twins UK. [file 1471-2156-15-37-S3.xlsx]

## Sheet: Supplementary Table 2 (1958BC)
Article title: Evidence for an interaction between allelic variations in VDR and RXRG genes on metabolic traits
Journal name: BMC Genetics
Author names: Karani S. Vimaleswaran, Alana Cavadino, Diane J. Berry, Massimo Mangino, Peter Andrews, Jason H. Moore, Timothy D. Spector, Chris Power, Marjo-Riitta Järvelin, Elina Hyppönen
Email address of the corresponding author: v.karani@reading.ac.uk
Supplementary table 2a: Association between the Retinoid X Receptor- gamma (RXRG) polymorphisms and metabolic traits in the 1958 British Birth Cohort (1958BC)
RXRG SNPs	rs12739596		rs17429123		rs3767333		rs380518		rs283695		rs283694		rs2134095		rs157861		rs10918172		rs746332		rs12069160		rs10489745		rs157864		rs6669441		rs2281985		rs157871		rs157872		rs466639		rs285480		rs10800098		rs285482		rs3753898		rs285429
Outcomes	Beta ± SE	P-value*	Beta ± SE	P-value*	Beta ± SE	P-value*	Beta ± SE	P-value*	Beta ± SE	P-value*	Beta ± SE	P-value*	Beta ± SE	P-value*	Beta ± SE	P-value*	Beta ± SE	P-value*	Beta ± SE	P-value*	Beta ± SE	P-value*	Beta ± SE	P-value*	Beta ± SE	P-value*	Beta ± SE	P-value*	Beta ± SE	P-value*	Beta ± SE	P-value*	Beta ± SE	P-value*	Beta ± SE	P-value*	Beta ± SE	P-value*	Beta ± SE	P-value*	Beta ± SE	P-value*	Beta ± SE	P-value*	Beta ± SE	P-value*
Body Mass Index (BMI)	-0.01 ± 0.004	0.01 (0.33)	-0.009 ± 0.004	0.05	-0.005 ± 0.004	0.19	0.004 ± 0.005	0.44	0.001 ± 0.003	0.8	0.000 ± 0.004	0.9	0.002 ± 0.003	0.54	0.002 ± 0.004	0.64	-0.005 ± 0.004	0.21	0.001 ± 0.005	0.88	-0.004 ± 0.007	0.55	-0.006 ± 0.006	0.27	0.002 ± 0.005	0.65	0.002 ± 0.004	0.66	-0.004 ± 0.003	0.22	0.006 ± 0.005	0.25	-0.003 ± 0.003	0.35	0.000 ± 0.005	0.96	0.000 ± 0.004	0.97	-0.004 ± 0.007	0.57	0.005 ± 0.004	0.23	-0.002 ± 0.004	0.63	0.004 ± 0.005	0.36
Waist circumference	-0.007 ± 0.003	0.02 (0.91)	-0.005 ± 0.003	0.12	-0.005 ± 0.003	0.09	0.001 ± 0.004	0.71	-0.001 ± 0.002	0.59	0.001 ± 0.003	0.85	0.000 ± 0.003	0.85	0.001 ± 0.003	0.67	-0.003 ± 0.003	0.29	-0.004 ± 0.004	0.27	-0.002 ± 0.005	0.68	-0.005 ± 0.004	0.29	0.004 ± 0.003	0.21	-0.004 ± 0.003	0.24	-0.005 ± 0.002	0.03 (1.00)	0.000 ± 0.004	0.9	-0.005 ± 0.003	0.07	0.005 ± 0.004	0.18	0.001 ± 0.003	0.73	0.000 ± 0.005	0.97	0.003 ± 0.003	0.3	0.007 ± 0.003	0.03 (1.00)	-0.003 ± 0.003	0.47
Waist-Hip ratio	-0.003 ± 0.002	0.12	-0.003 ± 0.002	0.16	-0.003 ± 0.002	0.06	0.001 ± 0.002	0.72	-0.002 ± 0.001	0.18	0.000 ± 0.001	0.83	-0.002 ± 0.001	0.14	-0.001 ± 0.002	0.56	-0.002 ± 0.002	0.21	-0.004 ± 0.002	0.08	0.001 ± 0.003	0.68	-0.001 ± 0.002	0.81	0.001 ± 0.002	0.58	-0.003 ± 0.002	0.06	-0.003 ± 0.001	0.02 (0.69)	-0.002 ± 0.002	0.33	-0.003 ± 0.001	0.02 (0.72)	0.002 ± 0.002	0.32	0.000 ± 0.002	0.96	0.003 ± 0.003	0.41	0.000 ± 0.002	0.83	0.005 ± 0.002	0.002 (0.10)	-0.003 ± 0.002	0.13
Waist- Hip ratio (adjusted for BMI)	-0.001 ± 0.001	0.72	-0.001 ± 0.002	0.52	-0.002 ± 0.001	0.15	0.000 ± 0.002	0.95	-0.002 ± 0.001	0.08	0.000 ± 0.001	0.76	-0.003 ± 0.001	0.03 (1.00)	-0.001 ± 0.001	0.33	-0.001 ± 0.002	0.38	-0.004 ± 0.002	0.03 (1.00)	0.002 ± 0.003	0.39	0.001 ± 0.002	0.67	0.000 ± 0.002	0.77	-0.004 ± 0.001	0.02 (0.70)	-0.003 ± 0.001	0.03 (1.00)	-0.003 ± 0.002	0.07	-0.003 ± 0.001	0.02 (0.88)	0.002 ± 0.002	0.33	0.000 ± 0.001	0.98	0.003 ± 0.003	0.2	-0.001 ± 0.001	0.61	0.005 ± 0.001	0.0001 (0.007)	-0.004 ± 0.002	0.03 (1.00)
Systolic Blood Pressure (mmHg)	-0.17 ± 0.37	0.66	-0.08 ± 0.41	0.84	-0.14 ± 0.37	0.7	0.37 ± 0.45	0.41	-0.16 ± 0.31	0.62	0.07 ± 0.34	0.83	-0.11 ± 0.33	0.73	0.20 ± 0.38	0.61	0.10 ± 0.41	0.8	-0.48 ± 0.47	0.31	-0.54 ± 0.67	0.42	-0.56 ± 0.55	0.31	-0.25 ± 0.43	0.56	-0.03 ± 0.39	0.93	-0.10 ± 0.31	0.76	-0.14 ± 0.45	0.76	0.05 ± 0.32	0.88	0.08 ± 0.48	0.88	-0.15 ± 0.37	0.69	-0.67 ± 0.69	0.33	-0.10 ± 0.35	0.77	-0.17 ± 0.38	0.65	-0.31 ± 0.44	0.48
Diastolic Blood Pressure (mmHg)	-0.03 ± 0.25	0.89	0.05 ± 0.28	0.86	-0.003 ± 0.25	0.99	0.16 ± 0.30	0.6	-0.18 ± 0.21	0.39	-0.06 ± 0.23	0.78	-0.20 ± 0.22	0.37	-0.08 ± 0.26	0.77	0.23 ± 0.28	0.42	-0.26 ± 0.32	0.41	0.15 ± 0.45	0.74	-0.09 ± 0.37	0.8	-0.23 ± 0.29	0.42	-0.13 ± 0.26	0.61	0.000 ± 0.21	1	-0.21 ± 0.31	0.49	-0.007 ± 0.22	0.98	-0.04 ± 0.32	0.9	-0.23 ± 0.25	0.36	0.16 ± 0.47	0.74	-0.23 ± 0.24	0.33	0.04 ± 0.26	0.87	-0.22 ± 0.29	0.47
High density lipoprotein cholesterol	0.02 ± 0.009	0.04 (1.00)	0.02 ± 0.01	0.01 (0.57)	0.01 ± 0.009	0.24	-0.008 ± 0.01	0.42	-0.02 ± 0.007	0.04 (1.00)	-0.01 ± 0.008	0.12	-0.01 ± 0.06	0.06	-0.01 ± 0.009	0.15	0.03 ± 0.01	0.008 (0.36)	-0.01 ± 0.01	0.38	-0.03 ± 0.02	0.12	-0.03 ± 0.01	0.02 (0.78)	-0.02 ± 0.01	0.11	-0.002 ± 0.009	0.8	-0.001 ± 0.007	0.86	-0.005 ± 0.01	0.67	0.009 ± 0.008	0.25	-0.01 ± 0.01	0.26	-0.02 ± 0.009	0.01 (0.45)	-0.04 ± 0.02	0.03 (1.00)	-0.009 ± 0.008	0.3	-0.02 ± 0.009	0.03 (1.00)	-0.004 ± 0.01	0.71
Low density lipoprotein cholesterol	-0.03 ± 0.02	0.22	-0.02 ± 0.02	0.44	-0.003 ± 0.02	0.88	-0.04 ± 0.03	0.1	-0.06 ± 0.02	0.001 (0.04)	-0.03 ± 0.02	0.09	-0.04 ± 0.02	0.02 (0.95)	-0.01 ± 0.02	0.61	0.01 ± 0.02	0.56	-0.07 ± 0.03	0.01 (0.34)	-0.04 ± 0.04	0.28	-0.04 ± 0.03	0.26	-0.02 ± 0.03	0.47	-0.04 ± 0.03	0.06	-0.03 ± 0.02	0.13	-0.04 ± 0.03	0.14	-0.02 ± 0.02	0.25	-0.04 ± 0.03	0.15	-0.02 ± 0.02	0.36	-0.05 ± 0.04	0.25	-0.05 ± 0.02	0.02 (0.87)	-0.04 ± 0.02	0.09	-0.01 ± 0.03	0.61
Serum Triglycerides	-0.03 ± 0.01	0.04 (1.00)	-0.04 ± 0.02	0.004 (0.20)	-0.02 ± 0.01	0.13	-0.03 ± 0.02	0.08	-0.003 ± 0.01	0.82	-0.007 ± 0.01	0.57	0.007 ± 0.01	0.53	0.006 ± 0.01	0.66	-0.04 ± 0.02	0.01 (0.37)	0.006 ± 0.02	0.7	-0.03 ± 0.02	0.21	-0.001 ± 0.02	0.95	0.03 ± 0.02	0.08	-0.01 ± 0.01	0.42	-0.03 ± 0.01	0.01 (0.59)	-0.007 ± 0.02	0.68	-0.03 ± 0.01	0.01 (0.64)	0.03 ± 0.02	0.13	0.03 ± 0.01	0.03 (1.00)	-0.02 ± 0.02	0.38	0.006 ± 0.01	0.65	0.02 ± 0.01	0.09	-0.02 ± 0.02	0.3
Glycated Haemoglobin	0.001 ± 0.002	0.63	0.002 ± 0.002	0.45	-0.001 ± 0.002	0.49	0.004 ± 0.002	0.11	0.003 ± 0.002	0.07	0.003 ± 0.002	0.07	0.002 ± 0.002	0.24	0.003 ± 0.002	0.19	0.000 ± 0.002	0.93	0.000 ± 0.002	0.88	0.001 ± 0.003	0.76	-0.002 ± 0.003	0.41	0.003 ± 0.002	0.16	0.001 ± 0.002	0.74	-0.001 ± 0.002	0.74	0.001 ± 0.002	0.54	0.000 ± 0.002	0.95	0.003 ± 0.003	0.18	0.001 ± 0.002	0.57	-0.002 ± 0.004	0.49	0.003 ± 0.002	0.13	0.000 ± 0.002	0.99	0.002 ± 0.002	0.48
*P-values presented are uncorrected and the P-values presented in brackets are Bonferroni corrected.

## Sheet: SuppTable 2 (NFBC66 & Twins UK)
Supplementary table 2b: Association between the Retinoid X Receptor- gamma (RXRG) polymorphisms [that showed a significant association (uncorrected for multiple testing) in the 1958BC] and metabolic traits in the NFBC66 and Twins UK
Outcomes	RXRG SNPs	NFBC66		Twins UK
		Beta ± SE	P-value	Beta ± SE	P-value
Body Mass Index (BMI)	rs12739596	-0.01 ± 0.004	0.02	-0.001 ± 0.005	0.7
Waist circumference	rs12739596	-0.004 ± 0.004	0.2	-0.005 ± 0.004	0.23
	rs2281985	0.001 ± 0.003	0.77	-0.001 ± 0.003	0.88
	rs3753898	-0.004 ± 0.003	0.22	-0.05 ± 0.004	0.22
Waist- Hip ratio	rs2281985	0.002 ± 0.002	0.3	-0.0002 ± 0.002	0.91
	rs157872	0.002 ± 0.002	0.3	0.001 ± 0.002	0.63
	rs3753898	-0.003 ± 0.002	0.17	-0.002 ± 0.002	0.37
Waist- Hip ratio (adjusted for BMI)	rs2134095	0.001 ± 0.001	0.6	-0.003 ± 0.002	0.12
	rs746332	0.001 ± 0.002	0.59	-0.001 ± 0.003	0.73
	rs6669441	0.002 ± 0.002	0.3	-0.002 ± 0.003	0.37
	rs2281985	0.002 ± 0.001	0.08	-0.0003 ± 0.002	0.87
	rs157872	0.003 ± 0.001	0.08	0.0003 ± 0.002	0.87
	rs285429	-0.002 ± 0.002	0.39	-0.002 ± 0.003	0.42
	rs3753898	-0.001 ± 0.001	0.45	-0.001 ± 0.002	0.78
High density lipoprotein cholesterol	rs12739596	0.0002 ± 0.010	0.98	-0.001 ± 0.017	0.95
	rs17429123	-0.009 ± 0.011	0.47	-0.013 ± 0.021	0.53
	rs283695	0.003 ± 0.008	0.71	-0.005 ± 0.016	0.75
	rs10918172	-0.002 ± 0.012	0.9	-0.3003 ± 0.01	0.89
	rs10489745	0.003 ± 0.014	0.81	0.0004 ± 0.025	0.99
	rs285480	0.009 ± 0.008	0.23	-0.019 ± 0.017	0.28
	rs10800098	0.001 ± 0.014	0.97	0.042 ± 0.033	0.21
	rs3753898	0.007 ± 0.008	0.38	-0.029 ± 0.018	0.11
Low density lipoprotein cholesterol	rs283695	0.026 ± 0.018	0.16	0.011 ± 0.036	0.76
	rs2134095	0.030 ± 0.018	0.09	0.001 ± 0.035	0.98
	rs746332	0.030 ± 0.022	0.18	0.056 ± 0.054	0.3
	rs285482	0.016 ± 0.019	0.4	-0.010 ± 0.042	0.81
Serum Triglycerides	rs17429123	-0.003 ± 0.016	0.81	0.009 ± 0.023	0.69
	rs10918172	-0.001 ± 0.016	0.97	0.001 ± 0.023	0.98
	rs2281985	-0.006 ± 0.009	0.52	-0.018 ± 0.017	0.28
	rs157872	0.003 ± 0.011	0.79	-0.012 ± 0.019	0.52
	rs12739596	-0.011 ± 0.013	0.39	-0.004 ± 0.018	0.82
	rs285480	-0.007 ± 0.011	0.54	0.007 ± 0.020	0.74
