# Supplementary material for: Interaction between allelic variations in vitamin D receptor and retinoid X receptor genes on metabolic traits
Source: BMC Genet. 2014 Mar 19;15:37. doi: 10.1186/1471-2156-15-37 (PMC4004151; doi:10.1186/1471-2156-15-37)
Supplement: Additional file 4: Table S3 — SNP-SNP interactions in the 1958 British Birth Cohort based on one degree of freedom interaction test. [file 1471-2156-15-37-S4.xlsx]

## Sheet: Marginal_Interaction effects
Article title: Evidence for an interaction between allelic variations in VDR and RXRG genes on metabolic traits
Journal name: BMC Genetics
Author names: Karani S. Vimaleswaran, Alana Cavadino, Diane J. Berry, Massimo Mangino, Peter Andrews, Jason H. Moore, Timothy D. Spector, Chris Power, Marjo-Riitta Järvelin, Elina Hyppönen
Email address of the corresponding author: v.karani@reading.ac.uk
Outcome	VDR SNP	RXRG SNP	n	Beta (VDR SNP)	SE (VDR SNP)	P value (VDR SNP)	Beta (RXRG SNP)	SE (RXRG SNP)	P value (RXRG SNP)	Beta (VDR_RXRG Interaction)	SE (VDR_RXRG Interaction)	P value for Interaction	Bonferroni corrected P value for Interaction	tag (=1 if both marginal pvals are <0.05)
Body mass index	rs2254210	rs157861	5221	0.0002135	0.003473	0.950986	0.0018315	0.0040712	0.652821	-0.0181519	-0.0181519	0.00290879	1
Body mass index	rs11568820	rs17429123	5114	-0.0045568	0.0041088	0.267464	-0.008706	0.0043425	0.0450335	0.0225894	0.0225894	0.00353603	1
Body mass index	rs2107301	rs157872	5082	-0.001725	0.0038499	0.654133	-0.0033247	0.0033938	0.32732	-0.0140997	-0.0140997	0.0100922	1
Body mass index	rs3890733	rs157872	5077	0.0066762	0.0035878	0.0628301	-0.0032381	0.0033926	0.339902	-0.0124748	-0.0124748	0.0142118	1
Body mass index	rs3890733	rs2281985	5208	0.0051149	0.0035361	0.148098	-0.0040843	0.0033063	0.216771	-0.0116771	-0.0116771	0.0177681	1
Body mass index	rs3890733	rs157861	5211	0.0049539	0.0035352	0.16118	0.0016216	0.0040726	0.690513	-0.0141146	-0.0141146	0.0210637	1
Body mass index	rs7299460	rs17429123	5070	-0.0053687	0.0036435	0.140678	-0.0094483	0.0043452	0.0297175	0.0152511	0.0152511	0.0232822	1
Body mass index	rs11568820	rs12739596	5196	-0.0061573	0.0040645	0.129855	-0.010605	0.0039372	0.007092	0.0156031	0.0156031	0.0250415	1
Body mass index	rs11574143	rs3767333	5094	-0.0040193	0.005756	0.485029	-0.0053995	0.0040085	0.178036	0.0209965	0.0209965	0.0267924	1
Body mass index	rs2254210	rs10800098	5177	-0.0005371	0.0034901	0.877694	-0.0042117	0.0072857	0.563241	0.0236767	0.0236767	0.0276751	1
Body mass index	rs3890733	rs17429123	5106	0.0041651	0.0035712	0.24355	-0.0084108	0.0043432	0.0528579	-0.0144494	-0.0144494	0.0292408	1
Body mass index	rs7136534	rs17429123	5081	-0.0036384	0.0037987	0.338202	-0.0092452	0.0043532	0.0337373	0.0151664	0.0151664	0.0296651	1
Body mass index	rs731236	rs746332	5154	-0.003042	0.0033827	0.368546	0.0012248	0.0049993	0.806473	0.0154105	0.0154105	0.031071	1
Body mass index	rs2239186	rs10800098	5175	0.0021511	0.0042332	0.611367	-0.0040771	0.0072877	0.575882	0.0298336	0.0298336	0.0312897	1
Body mass index	rs7136534	rs12739596	5163	-0.0047379	0.003762	0.207943	-0.0111612	0.0039468	0.0047032	0.013661	0.013661	0.0313184	1
Body mass index	rs2107301	rs6669441	5139	-0.0024766	0.0038099	0.51569	0.0014526	0.0041073	0.723606	-0.0141803	-0.0141803	0.032071	1
Body mass index	rs3847987	rs3767333	5099	-0.0019525	0.0053275	0.714011	-0.005498	0.0040149	0.170934	0.0186302	0.0186302	0.0328129	1
Body mass index	rs739837	rs12739596	5082	0.0040028	0.0033569	0.233156	-0.0113868	0.0039794	0.0042347	-0.0118375	-0.0118375	0.0344756	1
Body mass index	rs7299460	rs12739596	5153	-0.0069315	0.003613	0.0551035	-0.0110549	0.003945	0.0050936	0.0128332	0.0128332	0.036666	1
Body mass index	rs11574143	rs746332	5096	-0.0039873	0.0057561	0.488524	0.0012081	0.0050283	0.810143	-0.0257393	-0.0257393	0.0370225	1
Body mass index	rs2107301	rs2134095	5125	-0.0027514	0.0038171	0.471055	0.0018423	0.0034929	0.5979	-0.0113725	-0.0113725	0.0444087	1
Body mass index	rs4516035	rs157872	5086	0.0048547	0.0034316	0.157223	-0.0032153	0.0033917	0.343174	-0.0096364	-0.0096364	0.0455643	1
Body mass index	rs7132324	rs285482	5027	0.0032452	0.0036228	0.370424	0.0045994	0.003739	0.218712	0.0113126	0.0113126	0.04706	1
Body mass index	rs11574143	rs12739596	5071	-0.0046226	0.0057613	0.422383	-0.010681	0.0039995	0.0075958	0.0191342	0.0191342	0.047909	1
Body mass index	rs2239179	rs746332	5153	-0.0025963	0.0033328	0.43602	0.0010933	0.0049875	0.826504	0.013507	0.013507	0.0515071	1
Body mass index	rs4516035	rs6669441	5145	0.0028065	0.0033997	0.409123	0.0017159	0.0041033	0.675841	-0.0109622	-0.0109622	0.0625605	1
Body mass index	rs4516035	rs10800098	5176	0.0033221	0.0033935	0.327655	-0.0042063	0.007288	0.563858	0.0188003	0.0188003	0.0633701	1
Body mass index	rs11574143	rs17429123	4988	-0.0038736	0.0057996	0.504227	-0.0089633	0.0044113	0.0422203	0.0200255	0.0200255	0.0638879	1
Body mass index	rs11574143	rs10918172	5021	-0.0033954	0.0057861	0.557357	-0.0054056	0.0043833	0.217551	0.0197752	0.0197752	0.0655419	1
Body mass index	rs2239182	rs157872	5083	0.0016172	0.003347	0.628995	-0.0032692	0.0033948	0.335597	-0.0088122	-0.0088122	0.0655478	1
Body mass index	rs2239182	rs12739596	5193	0.001439	0.0033003	0.662846	-0.0106811	0.0039419	0.0067573	-0.0102143	-0.0102143	0.0661667	1
Body mass index	rs886441	rs157871	5086	0.0011696	0.0042107	0.781197	0.0054751	0.0048386	0.257881	-0.0158846	-0.0158846	0.067391	1
Body mass index	rs739837	rs17429123	4998	0.0043813	0.0033844	0.195528	-0.009436	0.0043894	0.0316259	-0.0112049	-0.0112049	0.0682762	1
Body mass index	rs11568820	rs10800098	5176	-0.006114	0.0040744	0.133528	-0.0045064	0.0072904	0.536519	-0.0228011	-0.0228011	0.068393	1
Body mass index	rs2254210	rs12069160	5041	-0.0002224	0.0035369	0.949862	-0.0042255	0.007022	0.54737	0.0184889	0.0184889	0.0723993	1
Body mass index	rs3890733	rs6669441	5137	0.0044	0.0035562	0.21603	0.0014633	0.0041029	0.721362	-0.0109378	-0.0109378	0.073003	1
Body mass index	rs2107301	rs746332	5216	-0.0023712	0.0037823	0.530743	0.0001737	0.0049827	0.972186	-0.0143557	-0.0143557	0.0736214	1
Body mass index	rs3847987	rs746332	5101	-0.0020197	0.0053275	0.704622	0.0010698	0.0050418	0.831962	-0.0204059	-0.0204059	0.0736466	1
Body mass index	rs7132324	rs746332	5221	0.0028798	0.0035407	0.416056	0.0009099	0.0049702	0.854755	0.0137521	0.0137521	0.0737171	1
Body mass index	rs2239182	rs17429123	5111	0.0019614	0.0033239	0.555153	-0.0087366	0.0043479	0.0445469	-0.0108447	-0.0108447	0.078892	1
Body mass index	rs3847987	rs10918172	5027	-0.0015572	0.0053537	0.771172	-0.0052589	0.0043839	0.230348	0.0170211	0.0170211	0.0801246	1
Body mass index	rs7132324	rs285480	5219	0.0028651	0.0035427	0.418718	1.94e-05	0.0039191	0.996058	0.0103032	0.0103032	0.0830365	1
Body mass index	rs2189480	rs746332	5218	-8.51e-05	0.0034749	0.980455	0.0006584	0.0049766	0.89476	-0.0126387	-0.0126387	0.0880267	1
Body mass index	rs4516035	rs17429123	5114	0.0026316	0.0034175	0.441313	-0.0086289	0.0043436	0.0470227	-0.0107501	-0.0107501	0.0893821	1
Body mass index	rs2189480	rs283695	5206	0.0001432	0.0034787	0.967177	0.0007593	0.003323	0.819257	-0.0082335	-0.0082335	0.0922074	1
Body mass index	rs2239182	rs10918172	5143	0.0013922	0.0033177	0.674776	-0.0055625	0.004336	0.199602	-0.0103025	-0.0103025	0.0944079	1
Body mass index	rs3890733	rs285480	5211	0.0049683	0.003536	0.160065	-0.0004642	0.0039257	0.905886	-0.0100013	-0.0100013	0.0954921	1
Body mass index	rs7132324	rs6669441	5144	0.0030812	0.003569	0.387993	0.0019882	0.004099	0.627665	0.0102916	0.0102916	0.103841	1
Body mass index	rs7132324	rs157872	5085	0.00227	0.003595	0.527798	-0.0032274	0.0033894	0.341034	0.0081794	0.0081794	0.106676	1
Body mass index	rs2107301	rs2281985	5211	-0.0023395	0.0037876	0.536823	-0.0041814	0.0033094	0.20648	-0.0085202	-0.0085202	0.10743	1
Body mass index	rs3890733	rs12739596	5187	0.0051422	0.0035395	0.146336	-0.010291	0.0039412	0.009051	-0.0097085	-0.0097085	0.107713	1
Body mass index	rs2254210	rs746332	5223	0.0001239	0.0034715	0.971529	0.0006948	0.0049725	0.888873	0.0114286	0.0114286	0.110303	1
Body mass index	rs1540339	rs2134095	5060	0.0016138	0.003506	0.645332	0.0022208	0.003506	0.52647	-0.0083087	-0.0083087	0.110988	1
Body mass index	rs2107301	rs17429123	5109	-0.0021542	0.0038168	0.5725	-0.0085961	0.0043476	0.0480719	-0.0108351	-0.0108351	0.114407	1
Body mass index	rs2107301	rs3753898	5215	-0.0024194	0.0037834	0.522534	-0.002019	0.004026	0.616048	0.0102647	0.0102647	0.11473	1
Body mass index	rs2254210	rs283694	5220	6.58e-05	0.0034733	0.984896	0.0003583	0.0035809	0.920308	-0.0083636	-0.0083636	0.117306	1
Body mass index	rs2107301	rs285429	5144	-0.0021766	0.0038232	0.56917	0.0040015	0.0046622	0.390784	-0.0116101	-0.0116101	0.118825	1
Body mass index	rs1540339	rs157872	5013	0.0027764	0.0035359	0.432378	-0.0028079	0.003415	0.410992	-0.0077906	-0.0077906	0.124867	1
Body mass index	rs2239182	rs285429	5147	0.0015517	0.0033283	0.641085	0.0041784	0.0046614	0.370087	-0.0102587	-0.0102587	0.125081	1
Body mass index	rs2254210	rs157864	5221	0.0001254	0.0034733	0.97119	0.0020615	0.0045146	0.64795	-0.0104063	-0.0104063	0.127792	1
Body mass index	rs7132324	rs2281985	5216	0.0028424	0.0035422	0.422328	-0.003996	0.0033023	0.226313	0.0075545	0.0075545	0.127926	1
Body mass index	rs4516035	rs2281985	5217	0.0034331	0.0033821	0.310119	-0.0040727	0.0033053	0.217945	-0.0071032	-0.0071032	0.132522	1
Body mass index	rs7136534	rs157861	5187	-0.0048629	0.0037594	0.195883	0.0018376	0.0040821	0.652612	0.0097492	0.0097492	0.133204	1
Body mass index	rs7299460	rs157861	5176	-0.0068073	0.0036082	0.0592703	0.0013285	0.0040738	0.744362	0.0093214	0.0093214	0.136017	1
Body mass index	rs2254210	rs10489745	5223	0.0001849	0.0034711	0.957519	-0.0064493	0.0058439	0.269823	0.0125498	0.0125498	0.139227	1
Body mass index	rs11574143	rs380518	5042	-0.0050787	0.0057766	0.379344	0.0027389	0.0047833	0.56695	0.0160527	0.0160527	0.139882	1
Body mass index	rs3847987	rs12739596	5076	-0.0022236	0.0053306	0.676599	-0.0108504	0.0039918	0.0065862	0.0128311	0.0128311	0.141581	1
Body mass index	rs7299460	rs746332	5178	-0.0068553	0.0036056	0.0573181	0.0015087	0.0049876	0.762293	-0.0111725	-0.0111725	0.143204	1
Body mass index	rs7299460	rs10800098	5134	-0.0071551	0.0036214	0.0482304	-0.0039108	0.0072819	0.591253	-0.0164539	-0.0164539	0.144268	1
Body mass index	rs1540339	rs746332	5149	0.0022803	0.0034771	0.511973	0.0010206	0.0049998	0.838263	-0.0106782	-0.0106782	0.144606	1
Body mass index	rs3890733	rs10800098	5167	0.0048142	0.0035506	0.175189	-0.0042343	0.0072958	0.561691	0.0154846	0.0154846	0.14536	1
Body mass index	rs2239182	rs157871	5151	0.0016208	0.003324	0.625859	0.0057306	0.0048092	0.233476	-0.009904	-0.009904	0.147827	1
Body mass index	rs2107301	rs10489745	5216	-0.002393	0.0037816	0.526902	-0.0063982	0.0058508	0.274198	0.0136135	0.0136135	0.149272	1
Body mass index	rs11568820	rs3753898	5221	-0.0059706	0.0040586	0.141326	-0.0020293	0.0040218	0.613876	-0.009977	-0.009977	0.150241	1
Body mass index	rs2283342	rs10800098	5175	-0.0002116	0.0048204	0.964991	-0.00424	0.0072902	0.560863	0.0234705	0.0234705	0.151788	1
Body mass index	rs3847987	rs283695	5089	-0.0021943	0.0053324	0.680722	0.0012541	0.0033717	0.709947	-0.0106153	-0.0106153	0.151878	1
Body mass index	rs3847987	rs2134095	5018	-0.0012243	0.0053736	0.819781	0.0023399	0.0035365	0.508222	-0.0110855	-0.0110855	0.152344	1
Body mass index	rs2238136	rs466639	5113	0.0065889	0.0039039	0.0915215	0.0001722	0.005067	0.97289	0.0118146	0.0118146	0.155008	1
Body mass index	rs3890733	rs2134095	5122	0.0054905	0.0035692	0.124039	0.001698	0.0034899	0.626598	-0.0074892	-0.0074892	0.155293	1
Body mass index	rs2189480	rs17429123	5110	3.21e-05	0.0035113	0.992699	-0.0086746	0.0043466	0.046018	0.0092794	0.0092794	0.156611	1
Body mass index	rs3890733	rs10918172	5138	0.0054108	0.003558	0.128383	-0.0052007	0.0043302	0.229797	-0.0092013	-0.0092013	0.156974	1
Body mass index	rs2239182	rs10800098	5173	0.0018757	0.0033109	0.571071	-0.0042784	0.0072888	0.557242	0.0142288	0.0142288	0.158617	1
Body mass index	rs2239182	rs2281985	5214	0.0016372	0.0032966	0.619469	-0.0040774	0.003308	0.217782	-0.0064729	-0.0064729	0.160439	1
Body mass index	rs2189480	rs2134095	5127	0.0001462	0.0035023	0.966695	0.0020307	0.0034896	0.560643	-0.0072369	-0.0072369	0.161552	1
Body mass index	rs3847987	rs6669441	5024	-0.0027147	0.0053687	0.613122	0.0016944	0.0041687	0.684425	-0.0128332	-0.0128332	0.161802	1
Body mass index	rs2239182	rs2134095	5129	0.0017714	0.0033233	0.594028	0.0022039	0.003491	0.527858	-0.0067909	-0.0067909	0.16769	1
Body mass index	rs2238136	rs285482	5030	0.0067345	0.0039348	0.087048	0.0046161	0.0037393	0.217081	0.0084735	0.0084735	0.169315	1
Body mass index	rs11574143	rs2134095	5012	-0.0032877	0.0058111	0.571589	0.0028178	0.0035265	0.424312	-0.0114287	-0.0114287	0.172347	1
Body mass index	rs2254210	rs285482	5029	-0.0004143	0.0035514	0.907138	0.0044396	0.0037396	0.235205	-0.0075694	-0.0075694	0.172888	1
Body mass index	rs7299460	rs466639	5067	-0.0074444	0.0036536	0.0416427	0.0001193	0.0050685	0.981217	-0.0106858	-0.0106858	0.173244	1
Body mass index	rs1540339	rs6669441	5072	0.0020828	0.0035024	0.552074	0.00204	0.0041313	0.62148	-0.0081378	-0.0081378	0.179961	1
Body mass index	rs7132324	rs466639	5110	0.0029938	0.0035823	0.403349	0.0003345	0.0050648	0.94734	0.0102956	0.0102956	0.180732	1
Body mass index	rs3847987	rs17429123	4993	-0.0023772	0.0053689	0.657955	-0.0088552	0.0044015	0.0442869	0.0129545	0.0129545	0.182061	1
Body mass index	rs2107301	rs10800098	5170	-0.0024977	0.0038035	0.511405	-0.0040522	0.0072942	0.578549	0.0160113	0.0160113	0.182282	1
Body mass index	rs2189480	rs10800098	5172	0.000407	0.0034904	0.907167	-0.004062	0.0073001	0.57794	0.0140809	0.0140809	0.186888	1
Body mass index	rs2283342	rs3753898	5220	-0.0001065	0.0048019	0.982299	-0.0019912	0.004024	0.620739	0.011096	0.011096	0.188772	1
Body mass index	rs2239186	rs157871	5153	0.0026656	0.0042558	0.531107	0.0056877	0.0048073	0.236817	0.0116914	0.0116914	0.189071	1
Body mass index	rs3890733	rs283694	5210	0.0049673	0.003536	0.16015	0.0002413	0.0035826	0.946309	-0.0070049	-0.0070049	0.19043	1
Body mass index	rs12721364	rs10800098	5177	0.0035241	0.0046928	0.45271	-0.0042287	0.007287	0.561732	0.0187858	0.0187858	0.192595	1
Body mass index	rs2239186	rs3753898	5220	0.0020563	0.0042145	0.625633	-0.002046	0.0040236	0.611131	0.0095279	0.0095279	0.193288	1
Body mass index	rs3819545	rs157872	5085	0.0020645	0.0035008	0.555395	-0.0032756	0.003393	0.334389	-0.0065582	-0.0065582	0.193378	1
Body mass index	rs7299460	rs285482	4985	-0.0076442	0.0036895	0.0383272	0.0046077	0.0037477	0.218957	-0.0075111	-0.0075111	0.193653	1
Body mass index	rs2239179	rs12739596	5129	-0.0021385	0.0033394	0.521945	-0.0103334	0.0039507	0.0089327	0.0073098	0.0073098	0.195406	1
Body mass index	rs2239186	rs12069160	5039	0.0029145	0.0042891	0.496848	-0.0040641	0.007024	0.562888	0.0171963	0.0171963	0.197896	1
Body mass index	rs731236	rs12739596	5130	-0.0029673	0.0033868	0.380992	-0.0118333	0.0039647	0.0028524	0.0073906	0.0073906	0.199322	1
Body mass index	rs11568820	rs10489745	5222	-0.0059453	0.0040574	0.142906	-0.0066055	0.0058453	0.258505	-0.0129024	-0.0129024	0.199699	1
Body mass index	rs4516035	rs3753898	5221	0.003298	0.00338	0.329233	-0.0019497	0.0040229	0.627945	0.007445	0.007445	0.200062	1
Body mass index	rs11568820	rs380518	5168	-0.0067486	0.0040708	0.0974132	0.0035448	0.0047198	0.452655	-0.0102855	-0.0102855	0.20255	1
Body mass index	rs2239179	rs2134095	5064	-0.0020258	0.0033646	0.547136	0.0022745	0.0034986	0.515659	0.006358	0.006358	0.203625	1
Body mass index	rs4516035	rs10489745	5222	0.0033225	0.0033794	0.325574	-0.0064116	0.005845	0.272716	0.0104675	0.0104675	0.206498	1
Body mass index	rs2238136	rs285480	5222	0.0056876	0.0038508	0.139744	-0.0001237	0.0039212	0.974833	0.0079947	0.0079947	0.211281	1
Body mass index	rs7136534	rs746332	5189	-0.0049165	0.0037566	0.19067	0.0011895	0.0049998	0.811961	-0.0099309	-0.0099309	0.215398	1
Body mass index	rs3819545	rs746332	5221	0.0016821	0.0034419	0.625066	0.0007355	0.0049739	0.882455	-0.0088437	-0.0088437	0.219545	1
Body mass index	rs7132324	rs2134095	5130	0.0027221	0.0035672	0.445447	0.0022889	0.0034859	0.51147	0.0064196	0.0064196	0.219704	1
Body mass index	rs7132324	rs157871	5153	0.0026549	0.0035733	0.45753	0.0056518	0.0048029	0.239348	0.0090738	0.0090738	0.221024	1
Body mass index	rs2239182	rs285482	5026	0.0015022	0.0033709	0.655867	0.0046265	0.0037439	0.216611	-0.0064917	-0.0064917	0.221425	1
Body mass index	rs2107301	rs283695	5204	-0.0024908	0.0037878	0.510832	0.0005522	0.0033253	0.868127	-0.0064138	-0.0064138	0.228238	1
Body mass index	rs739837	rs10918172	5034	0.0036419	0.0033743	0.280503	-0.005914	0.004375	0.17651	-0.0074119	-0.0074119	0.228953	1
Body mass index	rs2239182	rs3753898	5218	0.0015931	0.0032949	0.628748	-0.0019171	0.0040247	0.633853	0.0067213	0.0067213	0.230413	1
Body mass index	rs2239186	rs285429	5149	0.0020861	0.0042623	0.624556	0.0042826	0.0046599	0.358121	0.0101816	0.0101816	0.230516	1
Body mass index	rs4516035	rs285480	5220	0.003286	0.0033815	0.33121	-0.0001036	0.0039228	0.97893	-0.0067861	-0.0067861	0.235585	1
Body mass index	rs4516035	rs2134095	5131	0.003086	0.0034083	0.365287	0.0021177	0.0034889	0.543882	-0.005882	-0.005882	0.239919	1
Body mass index	rs886441	rs285429	5082	0.0007263	0.0042176	0.863275	0.0042447	0.0046879	0.36527	-0.0097748	-0.0097748	0.240056	1
Body mass index	rs3819545	rs10800098	5175	0.0016139	0.0034594	0.640845	-0.004006	0.0072937	0.582864	0.0124364	0.0124364	0.242998	1
Body mass index	rs2189480	rs285480	5216	-9.31e-05	0.003477	0.978648	-0.0002637	0.003926	0.946458	-0.0067577	-0.0067577	0.244329	1
Body mass index	rs11568820	rs285482	5028	-0.0068318	0.0041478	0.0996044	0.0045357	0.0037395	0.225218	-0.0074744	-0.0074744	0.248867	1
Body mass index	rs4516035	rs285482	5028	0.0033769	0.0034509	0.327838	0.0044743	0.0037405	0.231677	-0.0061978	-0.0061978	0.248977	1
Body mass index	rs7299460	rs3753898	5177	-0.0068543	0.0036061	0.057388	-0.0018332	0.004025	0.648799	-0.007134	-0.007134	0.250057	1
Body mass index	rs1540339	rs2281985	5145	0.0021937	0.0034791	0.528366	-0.0036031	0.0033252	0.278595	-0.0055813	-0.0055813	0.251872	1
Body mass index	rs4516035	rs157871	5154	0.0038976	0.0034052	0.252424	0.0054742	0.0048078	0.254914	-0.0078829	-0.0078829	0.25298	1
Body mass index	rs11568820	rs12069160	5040	-0.0058839	0.0041259	0.153903	-0.0045216	0.0070259	0.519885	-0.0138572	-0.0138572	0.253667	1
Body mass index	rs1540339	rs10800098	5104	0.0023683	0.0034951	0.498054	-0.0041946	0.0073395	0.567675	0.0123018	0.0123018	0.258464	1
Body mass index	rs2107301	rs157871	5148	-0.0022217	0.0038165	0.560507	0.0053169	0.0048087	0.268917	-0.0086868	-0.0086868	0.258591	1
Body mass index	rs2107301	rs10918172	5140	-0.0021451	0.0038098	0.573425	-0.0052399	0.0043337	0.226681	-0.0077807	-0.0077807	0.260235	1
Body mass index	rs2107301	rs12069160	5034	-0.0032438	0.003846	0.399034	-0.0041567	0.0070301	0.55437	0.0130302	0.0130302	0.260293	1
Body mass index	rs7136534	rs2281985	5184	-0.0051164	0.0037601	0.17366	-0.0044358	0.0033126	0.180598	0.0057251	0.0057251	0.276569	1
Body mass index	rs886441	rs285482	4960	-2.35e-05	0.0042822	0.995624	0.0043465	0.0037654	0.248428	-0.0073829	-0.0073829	0.276781	1
Body mass index	rs4516035	rs12069160	5040	0.0031517	0.0034345	0.358838	-0.0041956	0.007024	0.550315	0.0105565	0.0105565	0.277719	1
Body mass index	rs7136534	rs10800098	5143	-0.0051856	0.003773	0.169378	-0.004202	0.0072877	0.564241	-0.0125507	-0.0125507	0.277957	1
Body mass index	rs731236	rs17429123	5046	-0.0032402	0.0034149	0.342744	-0.0098412	0.0043734	0.0244767	0.0068373	0.0068373	0.28082	1
Body mass index	rs2239179	rs17429123	5046	-0.0025544	0.0033673	0.448132	-0.0087635	0.0043601	0.0444906	0.0067409	0.0067409	0.281687	1
Body mass index	rs7136534	rs466639	5081	-0.0057336	0.003807	0.132114	0.0002792	0.0050712	0.956101	-0.0088051	-0.0088051	0.282024	1
Body mass index	rs3890733	rs283695	5202	0.0050505	0.0035383	0.153532	0.0003982	0.0033226	0.904612	-0.0052971	-0.0052971	0.284196	1
Body mass index	rs7132324	rs10918172	5145	0.0022004	0.0035631	0.536899	-0.0056647	0.0043269	0.190524	0.006842	0.006842	0.286563	1
Body mass index	rs1540339	rs283695	5137	0.0022622	0.0034806	0.515759	0.0006656	0.0033385	0.841991	-0.0051973	-0.0051973	0.288154	1
Body mass index	rs2254210	rs2134095	5132	0.0009125	0.003505	0.794617	0.0020871	0.003487	0.549506	-0.0054196	-0.0054196	0.289241	1
Body mass index	rs7299460	rs283694	5175	-0.0069973	0.0036083	0.0525279	0.0002247	0.0035838	0.950008	0.0057583	0.0057583	0.296282	1
Body mass index	rs7132324	rs283695	5209	0.0027465	0.0035425	0.43821	0.0010014	0.003319	0.762884	0.0051518	0.0051518	0.299617	1
Body mass index	rs11574143	rs6669441	5019	-0.0047034	0.0057975	0.417243	0.0022159	0.0041553	0.593863	-0.0103397	-0.0103397	0.299676	1
Body mass index	rs3890733	rs12069160	5031	0.0052676	0.0035921	0.142595	-0.004225	0.0070302	0.547887	0.0107193	0.0107193	0.300387	1
Body mass index	rs4516035	rs746332	5222	0.0032825	0.0033798	0.331491	0.0006562	0.0049746	0.895059	-0.0074213	-0.0074213	0.305501	1
Body mass index	rs12721364	rs3767333	5220	0.0032497	0.0046695	0.486498	-0.005314	0.0039626	0.17996	-0.008034	-0.008034	0.30852	1
Body mass index	rs12721364	rs10918172	5147	0.0025951	0.0047183	0.582341	-0.0055016	0.0043319	0.204137	-0.008738	-0.008738	0.309315	1
Body mass index	rs731236	rs285482	4960	-0.0027799	0.0034622	0.42206	0.0052234	0.0037689	0.165842	0.0054445	0.0054445	0.313506	1
Body mass index	rs2254210	rs157872	5087	0.0011244	0.0035242	0.7497	-0.0031604	0.0033915	0.351448	-0.0049844	-0.0049844	0.315546	1
Body mass index	rs739837	rs746332	5106	0.0040459	0.0033531	0.227646	0.0015107	0.0050236	0.763637	-0.0071059	-0.0071059	0.317052	1
Body mass index	rs2239182	rs157861	5217	0.0015798	0.0032953	0.631657	0.0020741	0.0040763	0.610903	-0.0057613	-0.0057613	0.317686	1
Body mass index	rs2283342	rs12069160	5040	0.0004893	0.0048925	0.920345	-0.0042035	0.0070272	0.54975	0.0158128	0.0158128	0.318793	1
Body mass index	rs3819545	rs2281985	5216	0.0015601	0.0034442	0.650589	-0.0041189	0.0033065	0.212932	-0.0048503	-0.0048503	0.318806	1
Body mass index	rs2239179	rs157872	5017	-0.0027773	0.003384	0.41185	-0.0032666	0.0034077	0.337814	0.0048315	0.0048315	0.318962	1
Body mass index	rs2189480	rs6669441	5141	-0.0007207	0.0034959	0.836673	0.0017227	0.0041048	0.674732	-0.0060077	-0.0060077	0.321691	1
Body mass index	rs7136534	rs6669441	5112	-0.0046376	0.0037782	0.219698	0.0020256	0.0041221	0.623171	0.0064995	0.0064995	0.323327	1
Body mass index	rs3890733	rs3753898	5212	0.0049918	0.0035349	0.157966	-0.0023788	0.0040261	0.55464	0.0060312	0.0060312	0.323636	1
Body mass index	rs2189480	rs3753898	5217	-9.05e-05	0.0034753	0.979224	-0.0020572	0.0040248	0.609282	0.0058143	0.0058143	0.324339	1
Body mass index	rs1540339	rs3753898	5148	0.0022607	0.0034773	0.515638	-0.0009624	0.0040507	0.812218	0.0058354	0.0058354	0.32475	1
Body mass index	rs2239179	rs283695	5141	-0.0026625	0.0033387	0.425224	0.0005827	0.0033301	0.861104	0.0046304	0.0046304	0.329606	1
Body mass index	rs7299460	rs2281985	5173	-0.007027	0.0036087	0.0515582	-0.0039696	0.0033081	0.230212	0.004948	0.004948	0.329696	1
Body mass index	rs731236	rs2134095	5068	-0.0025782	0.0034087	0.449478	0.0027638	0.0035083	0.430865	0.0049193	0.0049193	0.330251	1
Body mass index	rs11574143	rs283695	5084	-0.0042028	0.0057616	0.46576	0.0013631	0.0033615	0.685129	-0.0077566	-0.0077566	0.331156	1
Body mass index	rs2239179	rs2281985	5149	-0.0026025	0.0033346	0.435164	-0.0039715	0.003317	0.231249	0.0045368	0.0045368	0.336807	1
Body mass index	rs4516035	rs12739596	5196	0.0035707	0.0033842	0.291424	-0.0105953	0.0039386	0.0071657	-0.0055051	-0.0055051	0.336963	1
Body mass index	rs7299460	rs157872	5043	-0.0079688	0.0036577	0.0294042	-0.0032848	0.0033954	0.33337	0.0049659	0.0049659	0.338958	1
Body mass index	rs2189480	rs2281985	5213	-0.0001389	0.0034763	0.968124	-0.0041488	0.0033084	0.209893	-0.004693	-0.004693	0.339991	1
Body mass index	rs2254210	rs285480	5221	0.0001259	0.0034729	0.97109	-0.0002055	0.0039217	0.958219	-0.0054719	-0.0054719	0.34242	1
Body mass index	rs2239182	rs746332	5219	0.0016126	0.0032946	0.624533	0.0006494	0.0049755	0.896153	-0.0065851	-0.0065851	0.343335	1
Body mass index	rs2189480	rs10489745	5218	-0.0001732	0.0034751	0.960256	-0.0063669	0.0058503	0.27651	-0.0080749	-0.0080749	0.343511	1
Body mass index	rs11568820	rs466639	5111	-0.0069362	0.0041055	0.0911856	0.0003632	0.0050667	0.942859	-0.0082275	-0.0082275	0.349417	1
Body mass index	rs731236	rs283695	5143	-0.0033066	0.0033861	0.328858	0.00139	0.0033467	0.677912	0.0045084	0.0045084	0.350772	1
Body mass index	rs2239179	rs6669441	5076	-0.0027993	0.0033549	0.404097	0.0016101	0.0041231	0.696176	0.0053249	0.0053249	0.35204	1
Body mass index	rs2238136	rs12739596	5198	0.0055347	0.0038539	0.151021	-0.0105055	0.003937	0.0076456	-0.0059043	-0.0059043	0.353568	1
Body mass index	rs2239182	rs6669441	5142	0.0015687	0.0033144	0.636028	0.0019364	0.0041072	0.637333	-0.0053081	-0.0053081	0.354177	1
Body mass index	rs4516035	rs10918172	5146	0.0042492	0.0034022	0.211742	-0.0053615	0.0043302	0.215712	-0.0056201	-0.0056201	0.363712	1
Body mass index	rs7136534	rs285482	4999	-0.0063554	0.0038429	0.0982293	0.0044222	0.0037441	0.237623	-0.0054564	-0.0054564	0.364251	1
Body mass index	rs2189480	rs157864	5215	-0.0002022	0.0034754	0.953607	0.001943	0.004517	0.667107	-0.0059996	-0.0059996	0.364666	1
Body mass index	rs3847987	rs285429	5030	-0.0016959	0.0053791	0.75256	0.0041297	0.0047274	0.382402	-0.0092129	-0.0092129	0.365932	1
Body mass index	rs4516035	rs157861	5220	0.0032568	0.0033805	0.335376	0.0018863	0.0040747	0.643432	-0.0052474	-0.0052474	0.366158	1
Body mass index	rs739837	rs3767333	5103	0.0040686	0.003354	0.225167	-0.0057479	0.0040034	0.151137	-0.0050114	-0.0050114	0.375497	1
Body mass index	rs739837	rs157861	5104	0.0040601	0.0033546	0.22622	0.0019466	0.0041178	0.636433	0.0051383	0.0051383	0.380509	1
Body mass index	rs731236	rs6669441	5078	-0.0032468	0.0034034	0.340146	0.0022265	0.0041359	0.590371	0.0051195	0.0051195	0.385745	1
Body mass index	rs2283342	rs157872	5085	0.0010064	0.0048875	0.836871	-0.0031021	0.003395	0.360899	-0.005993	-0.005993	0.386196	1
Body mass index	rs7136534	rs157872	5056	-0.0062568	0.0038119	0.100779	-0.0033534	0.0033989	0.323878	0.0046557	0.0046557	0.387176	1
Body mass index	rs2239179	rs157871	5085	-0.0027265	0.0033563	0.41663	0.0056537	0.0048298	0.241824	0.0058174	0.0058174	0.39205	1
Body mass index	rs739837	rs283694	5103	0.0040413	0.0033547	0.228377	0.0008991	0.0036266	0.804204	0.0044142	0.0044142	0.39428	1
Body mass index	rs3890733	rs10489745	5213	0.0050076	0.0035341	0.156565	-0.0063584	0.0058568	0.277688	0.0074671	0.0074671	0.395336	1
Body mass index	rs11568820	rs746332	5222	-0.0059645	0.0040579	0.14166	0.0008405	0.0049718	0.865757	-0.0072346	-0.0072346	0.395648	1
Body mass index	rs2239182	rs157864	5216	0.0017343	0.003295	0.598684	0.0021438	0.0045174	0.635119	-0.0052845	-0.0052845	0.403275	1
Body mass index	rs3890733	rs3767333	5210	0.0050516	0.0035366	0.153241	-0.0048818	0.0039656	0.218361	-0.0049899	-0.0049899	0.403748	1
Body mass index	rs7136534	rs283694	5186	-0.0050755	0.0037598	0.17709	0.0004521	0.0035887	0.899746	0.004748	0.004748	0.405118	1
Body mass index	rs4516035	rs380518	5168	0.0034758	0.0033922	0.305577	0.0036389	0.0047216	0.440922	0.0054362	0.0054362	0.416246	1
Body mass index	rs739837	rs285482	4912	0.0032723	0.0034311	0.340274	0.0053585	0.003784	0.156809	-0.0043428	-0.0043428	0.419226	1
Body mass index	rs12721364	rs12739596	5197	0.0027843	0.0046888	0.552652	-0.0105931	0.0039381	0.0071699	-0.0063216	-0.0063216	0.420642	1
Body mass index	rs7132324	rs3767333	5218	0.0028243	0.0035414	0.425204	-0.0050712	0.0039593	0.200305	0.0046702	0.0046702	0.423035	1
Body mass index	rs3819545	rs10918172	5145	0.002035	0.0034689	0.55746	-0.0055101	0.0043313	0.203378	-0.0050355	-0.0050355	0.425708	1
Body mass index	rs12721364	rs157871	5155	0.003873	0.0047163	0.411571	0.0057724	0.004808	0.229969	0.0079717	0.0079717	0.430145	1
Body mass index	rs2238136	rs157871	5156	0.0063206	0.0038819	0.103534	0.0058323	0.0048068	0.225059	0.006402	0.006402	0.431236	1
Body mass index	rs2238136	rs2134095	5133	0.0058462	0.003876	0.131541	0.0022566	0.0034871	0.517568	0.0045468	0.0045468	0.431986	1
Body mass index	rs2254210	rs157871	5155	-0.0002839	0.0034948	0.935268	0.0055257	0.0048057	0.250273	-0.0054525	-0.0054525	0.434529	1
Body mass index	rs3890733	rs157871	5145	0.0056486	0.0035599	0.112639	0.0053478	0.0048087	0.266143	-0.0055516	-0.0055516	0.436656	1
Body mass index	rs3847987	rs12069160	4928	-0.0047425	0.0054134	0.381037	-0.0038784	0.0071414	0.587092	-0.0119743	-0.0119743	0.442562	1
Body mass index	rs2239186	rs285482	5027	0.0018103	0.0043114	0.674589	0.0045114	0.0037434	0.228196	0.0052537	0.0052537	0.442794	1
Body mass index	rs1540339	rs10918172	5073	0.002349	0.0035019	0.502383	-0.0051446	0.0043616	0.238254	-0.0048768	-0.0048768	0.443361	1
Body mass index	rs3819545	rs6669441	5144	0.0011184	0.0034671	0.747038	0.001676	0.0041059	0.68315	-0.0045833	-0.0045833	0.444158	1
Body mass index	rs2239186	rs380518	5167	0.0020279	0.0042359	0.632134	0.0034961	0.0047217	0.459074	0.0066753	0.0066753	0.444167	1
Body mass index	rs2238136	rs157864	5221	0.005859	0.0038522	0.128329	0.0020033	0.004513	0.657136	0.0056834	0.0056834	0.445133	1
Body mass index	rs12721364	rs283695	5211	0.0032622	0.0046742	0.485266	0.0008828	0.0033207	0.790368	0.0051664	0.0051664	0.446562	1
Body mass index	rs731236	rs285429	5082	-0.0029891	0.0034155	0.381525	0.0044469	0.004688	0.342886	0.0051219	0.0051219	0.450937	1
Body mass index	rs886441	rs746332	5154	0.0008407	0.0041702	0.840248	0.0007458	0.0049973	0.881364	-0.006642	-0.006642	0.451146	1
Body mass index	rs2239179	rs3753898	5152	-0.0025891	0.0033331	0.43732	-0.000954	0.0040419	0.813423	-0.0042909	-0.0042909	0.452459	1
Body mass index	rs11568820	rs157861	5220	-0.0058844	0.0040616	0.147455	0.0020431	0.0040709	0.615768	0.0052757	0.0052757	0.454584	1
Body mass index	rs12721364	rs12069160	5041	0.0029474	0.0047412	0.534196	-0.0042692	0.0070238	0.543338	0.0102143	0.0102143	0.456212	1
Body mass index	rs3890733	rs157864	5210	0.0049831	0.0035348	0.158686	0.0017482	0.0045167	0.698736	-0.0050386	-0.0050386	0.457458	1
Body mass index	rs2239182	rs3767333	5216	0.0016693	0.0032954	0.612482	-0.0052789	0.0039664	0.183279	-0.0041379	-0.0041379	0.458127	1
Body mass index	rs1540339	rs380518	5095	0.0017448	0.0034948	0.617613	0.0034276	0.0047505	0.470622	0.005231	0.005231	0.460736	1
Body mass index	rs2107301	rs12739596	5190	-0.0020722	0.003786	0.584178	-0.0106605	0.0039431	0.0068815	-0.0045983	-0.0045983	0.461519	1
Body mass index	rs11574143	rs285429	5025	-0.0036914	0.0058045	0.524835	0.0035942	0.0047208	0.446485	-0.008177	-0.008177	0.463945	1
Body mass index	rs11574143	rs157871	5028	-0.0049718	0.0057837	0.390035	0.0050277	0.004864	0.301344	-0.0084667	-0.0084667	0.467314	1
Body mass index	rs739837	rs466639	4995	0.0048018	0.0033947	0.157277	0.000644	0.0051347	0.900195	-0.005151	-0.005151	0.468015	1
Body mass index	rs2254210	rs466639	5112	0.0001473	0.0035154	0.96657	0.0002219	0.0050691	0.965078	-0.0055027	-0.0055027	0.468428	1
Body mass index	rs11568820	rs6669441	5145	-0.0057277	0.0040799	0.160414	0.0019026	0.0041014	0.642737	0.0050517	0.0050517	0.47111	1
Body mass index	rs2238136	rs10489745	5224	0.0055762	0.0038507	0.147654	-0.0061544	0.0058455	0.292465	-0.0070305	-0.0070305	0.472819	1
Body mass index	rs2283342	rs10918172	5145	0.0006626	0.0048328	0.890962	-0.0051814	0.0043368	0.232248	-0.0062089	-0.0062089	0.473988	1
Body mass index	rs2283342	rs10489745	5221	-0.0001739	0.0048011	0.971108	-0.0064772	0.0058465	0.26796	0.0087558	0.0087558	0.478231	1
Body mass index	rs3819545	rs380518	5167	0.0012717	0.0034599	0.713216	0.0036878	0.0047222	0.434867	0.0049334	0.0049334	0.479772	1
Body mass index	rs731236	rs157872	5018	-0.0032695	0.0034367	0.341476	-0.0034307	0.0034221	0.316151	0.0034828	0.0034828	0.480146	1
Body mass index	rs2239182	rs10489745	5219	0.0015505	0.0032946	0.63793	-0.0062192	0.0058488	0.287684	0.0056961	0.0056961	0.483574	1
Body mass index	rs11568820	rs157872	5087	-0.0074579	0.0041138	0.0699032	-0.0031841	0.003391	0.347776	0.004082	0.004082	0.484486	1
Body mass index	rs886441	rs10800098	5109	0.0011636	0.0041875	0.781109	-0.0038998	0.007328	0.594622	-0.009102	-0.009102	0.491683	1
Body mass index	rs7136534	rs3753898	5188	-0.0049115	0.0037572	0.191191	-0.0019557	0.004026	0.627152	-0.0044522	-0.0044522	0.491965	1
Body mass index	rs2283342	rs746332	5221	-7.14e-05	0.0048008	0.988132	0.0006844	0.0049739	0.890564	-0.006996	-0.006996	0.493305	1
Body mass index	rs731236	rs12069160	4981	-0.002538	0.0034359	0.460148	-0.004494	0.0070761	0.525398	0.007299	0.007299	0.494137	1
Body mass index	rs2239182	rs283695	5207	0.001707	0.0032997	0.604957	0.0008526	0.0033229	0.79752	-0.0031966	-0.0031966	0.494926	1
Body mass index	rs2189480	rs12069160	5036	0.0004747	0.0035374	0.893265	-0.0040713	0.0070308	0.562573	-0.0069728	-0.0069728	0.50074	1
Body mass index	rs886441	rs12739596	5130	0.0007946	0.004175	0.849062	-0.0105341	0.0039575	0.0077969	-0.0047181	-0.0047181	0.502233	1
Body mass index	rs731236	rs157861	5152	-0.0030626	0.0033831	0.365373	0.0023111	0.0041031	0.573292	-0.0039056	-0.0039056	0.502689	1
Body mass index	rs2239186	rs10918172	5145	0.0024631	0.0042445	0.561732	-0.00558	0.0043324	0.197808	-0.0050977	-0.0050977	0.505334	1
Body mass index	rs3819545	rs3753898	5220	0.0016931	0.0034424	0.622853	-0.0019565	0.0040235	0.626805	0.0038963	0.0038963	0.507186	1
Body mass index	rs739837	rs10800098	5062	0.0038808	0.0033685	0.24934	-0.0043878	0.0073586	0.551012	-0.0068707	-0.0068707	0.512733	1
Body mass index	rs2238136	rs746332	5224	0.0057027	0.0038501	0.138615	0.0008805	0.0049724	0.859457	0.0055034	0.0055034	0.513281	1
Body mass index	rs3819545	rs157861	5219	0.0016415	0.0034429	0.633549	0.0018115	0.0040728	0.656507	0.0038756	0.0038756	0.518289	1
Body mass index	rs2239182	rs466639	5108	0.0017849	0.00334	0.593087	0.0004203	0.0050739	0.93398	-0.0045969	-0.0045969	0.52	1
Body mass index	rs2107301	rs157861	5214	-0.0023448	0.0037829	0.535385	0.0018499	0.0040738	0.649775	-0.0041811	-0.0041811	0.52622	1
Body mass index	rs1540339	rs17429123	5042	0.0024292	0.0035164	0.489713	-0.0088506	0.0043707	0.0429193	-0.0040065	-0.0040065	0.528728	1
Body mass index	rs11568820	rs283695	5210	-0.0058031	0.004062	0.15317	0.0008795	0.00332	0.791097	-0.0036265	-0.0036265	0.530295	1
Body mass index	rs2239179	rs285429	5081	-0.0028279	0.0033645	0.400656	0.0043868	0.0046796	0.348576	0.0041169	0.0041169	0.531447	1
Body mass index	rs4516035	rs3767333	5219	0.0033219	0.0033807	0.325855	-0.0051984	0.0039626	0.189626	-0.0035715	-0.0035715	0.532007	1
Body mass index	rs2239186	rs285480	5219	0.0020458	0.0042165	0.627566	-0.0001627	0.0039243	0.966934	-0.0044395	-0.0044395	0.533826	1
Body mass index	rs7132324	rs157864	5218	0.0029318	0.0035409	0.407719	0.0020899	0.0045148	0.643451	0.0042642	0.0042642	0.53488	1
Body mass index	rs2107301	rs285482	5022	-0.0015226	0.0038657	0.6937	0.0043257	0.0037434	0.247917	-0.0036842	-0.0036842	0.538469	1
Body mass index	rs2239182	rs12069160	5037	0.0014042	0.0033466	0.674804	-0.0042553	0.0070248	0.54471	0.0059749	0.0059749	0.541997	1
Body mass index	rs2238136	rs157861	5222	0.0056565	0.0038507	0.141903	0.0019683	0.0040707	0.628739	0.0040905	0.0040905	0.543863	1
Body mass index	rs731236	rs2281985	5149	-0.0030164	0.003385	0.372901	-0.0046132	0.0033305	0.16608	0.0028665	0.0028665	0.549611	1
Body mass index	rs886441	rs12069160	4978	0.0006537	0.004257	0.877962	-0.0039383	0.0070781	0.577957	-0.0075238	-0.0075238	0.550097	1
Body mass index	rs731236	rs10800098	5109	-0.0030373	0.0033998	0.371697	-0.004801	0.0073354	0.512823	0.0065603	0.0065603	0.550104	1
Body mass index	rs4516035	rs283695	5210	0.0033003	0.003383	0.329332	0.0007802	0.0033212	0.814295	-0.0028254	-0.0028254	0.550413	1
Body mass index	rs886441	rs285480	5152	0.0008291	0.0041731	0.842519	0.0002076	0.0039481	0.958064	0.0040745	0.0040745	0.551116	1
Body mass index	rs12721364	rs3753898	5222	0.003153	0.0046687	0.499482	-0.0019882	0.0040224	0.621134	0.0048676	0.0048676	0.551432	1
Body mass index	rs739837	rs2281985	5101	0.0040033	0.0033561	0.232981	-0.0043813	0.0033498	0.190959	-0.0028268	-0.0028268	0.551918	1
Body mass index	rs2283342	rs6669441	5144	-0.0001911	0.0048342	0.968463	0.0017343	0.0041041	0.672625	-0.0048819	-0.0048819	0.554533	1
Body mass index	rs7132324	rs12739596	5195	0.0026956	0.003546	0.447181	-0.0103337	0.0039352	0.0086657	-0.0034678	-0.0034678	0.555337	1
Body mass index	rs7299460	rs6669441	5102	-0.0065323	0.0036278	0.0718238	0.0021274	0.004112	0.604919	0.0037371	0.0037371	0.555853	1
Body mass index	rs731236	rs157871	5086	-0.0030172	0.0034056	0.375678	0.0057768	0.0048386	0.232574	0.0041072	0.0041072	0.557971	1
Body mass index	rs7299460	rs380518	5124	-0.0073395	0.0036194	0.0426299	0.0034632	0.0047224	0.46338	-0.0042201	-0.0042201	0.560038	1
Body mass index	rs1540339	rs285480	5147	0.0022736	0.0034792	0.513482	0.0003035	0.0039498	0.938758	-0.0034042	-0.0034042	0.56054	1
Body mass index	rs7136534	rs380518	5137	-0.0054146	0.0037715	0.151164	0.0039794	0.0047249	0.399708	-0.0043818	-0.0043818	0.560863	1
Body mass index	rs2239186	rs283694	5218	0.0020478	0.0042152	0.627113	0.0003945	0.003581	0.912288	0.0036987	0.0036987	0.56293	1
Body mass index	rs12721364	rs746332	5223	0.0031736	0.0046688	0.496705	0.0009189	0.0049747	0.853467	0.0058911	0.0058911	0.563753	1
Body mass index	rs886441	rs380518	5100	0.0020009	0.0041903	0.63302	0.0036754	0.0047488	0.438983	-0.0049323	-0.0049323	0.566731	1
Body mass index	rs2189480	rs283694	5215	-0.0002325	0.0034771	0.946681	0.0003999	0.0035841	0.911169	-0.0029564	-0.0029564	0.569951	1
Body mass index	rs2283342	rs17429123	5114	4.94e-05	0.0048425	0.991858	-0.0083917	0.0043492	0.0537252	-0.0048943	-0.0048943	0.571326	1
Body mass index	rs731236	rs283694	5151	-0.0029632	0.0033833	0.381161	0.0008728	0.0036108	0.809016	-0.0029138	-0.0029138	0.572323	1
Body mass index	rs731236	rs466639	5043	-0.0032715	0.003425	0.339533	0.0009222	0.0051129	0.856868	0.0040022	0.0040022	0.574402	1
Body mass index	rs2283342	rs12739596	5195	0.000486	0.0048051	0.91944	-0.010378	0.0039416	0.0084899	-0.0044945	-0.0044945	0.576478	1
Body mass index	rs2189480	rs157872	5082	8.26e-05	0.0035295	0.98132	-0.0032636	0.0033956	0.336527	-0.0028079	-0.0028079	0.581478	1
Body mass index	rs3819545	rs2134095	5130	0.0016307	0.00347	0.638423	0.002084	0.0034889	0.550316	-0.0028023	-0.0028023	0.583456	1
Body mass index	rs12721364	rs6669441	5146	0.0030282	0.004698	0.519233	0.0019489	0.0041043	0.63492	0.0046141	0.0046141	0.587302	1
Body mass index	rs7299460	rs12069160	4998	-0.0069727	0.0036668	0.0572851	-0.0034257	0.0070261	0.625876	-0.0059027	-0.0059027	0.588313	1
Body mass index	rs2239179	rs10918172	5077	-0.0024649	0.003357	0.462826	-0.0054024	0.0043517	0.2145	0.0033499	0.0033499	0.590789	1
Body mass index	rs2283342	rs2134095	5130	-0.000115	0.0048553	0.9811	0.0021061	0.0034885	0.546056	-0.0038741	-0.0038741	0.59108	1
Body mass index	rs1540339	rs10489745	5149	0.0022164	0.0034768	0.523846	-0.0059998	0.0058841	0.307936	0.004557	0.004557	0.597358	1
Body mass index	rs2239186	rs12739596	5195	0.0020674	0.0042217	0.624359	-0.0106286	0.0039386	0.0069861	-0.0036964	-0.0036964	0.602111	1
Body mass index	rs2254210	rs10918172	5147	0.0001175	0.0034985	0.973213	-0.0052813	0.0043298	0.222612	-0.0033524	-0.0033524	0.602652	1
Body mass index	rs2189480	rs466639	5108	-0.000103	0.0035247	0.976688	0.0001744	0.0050705	0.972557	-0.0038485	-0.0038485	0.603365	1
Body mass index	rs7132324	rs285429	5149	0.002738	0.0035779	0.44415	0.004311	0.0046562	0.354553	0.0036872	0.0036872	0.609323	1
Body mass index	rs1540339	rs466639	5039	0.002474	0.0035246	0.482756	-5.91e-05	0.0051131	0.990775	-0.0038386	-0.0038386	0.60994	1
Body mass index	rs2238136	rs3767333	5221	0.0057096	0.0038509	0.138224	-0.0053003	0.0039614	0.18096	-0.0032183	-0.0032183	0.612661	1
Body mass index	rs2283342	rs157864	5218	-0.0001013	0.0048018	0.983175	0.0020554	0.0045164	0.649064	0.0047589	0.0047589	0.614919	1
Body mass index	rs7136534	rs285480	5187	-0.0049145	0.0037597	0.191223	-7.35e-05	0.0039361	0.985101	0.0031272	0.0031272	0.619233	1
Body mass index	rs2239186	rs283695	5210	0.0023145	0.0042177	0.583202	0.0008488	0.0033212	0.798296	0.0029519	0.0029519	0.622388	1
Body mass index	rs886441	rs3767333	5151	0.0007876	0.0041722	0.850274	-0.0054016	0.0039897	0.175829	0.0034881	0.0034881	0.624467	1
Body mass index	rs2239179	rs12069160	4977	-0.0023243	0.0033881	0.492733	-0.0039255	0.0070602	0.578233	0.0050508	0.0050508	0.625597	1
Body mass index	rs11574143	rs10489745	5096	-0.0039411	0.0057555	0.493533	-0.0059972	0.005936	0.312395	0.0065927	0.0065927	0.626809	1
Body mass index	rs2239182	rs380518	5166	0.0015014	0.0033117	0.650307	0.0037071	0.004722	0.432446	0.003201	0.003201	0.633256	1
Body mass index	rs2254210	rs285429	5151	-0.0001359	0.0035094	0.969113	0.0041606	0.00466	0.371989	0.0032084	0.0032084	0.633958	1
Body mass index	rs2238136	rs17429123	5116	0.0050426	0.0038862	0.194495	-0.008636	0.004342	0.0467574	-0.0033377	-0.0033377	0.636429	1
Body mass index	rs1540339	rs12739596	5125	0.0019258	0.0034807	0.580094	-0.0104251	0.0039589	0.0084805	-0.0026822	-0.0026822	0.638951	1
Body mass index	rs2239179	rs380518	5099	-0.0027803	0.0033488	0.406444	0.002908	0.0047402	0.539596	-0.0032287	-0.0032287	0.639124	1
Body mass index	rs2189480	rs10918172	5142	0.0002866	0.0035022	0.934783	-0.0055063	0.0043334	0.20391	0.003041	0.003041	0.639184	1
Body mass index	rs7136534	rs12069160	5007	-0.0052409	0.003821	0.170253	-0.0042675	0.0070318	0.543952	-0.0052667	-0.0052667	0.643145	1
Body mass index	rs2238136	rs157872	5088	0.006537	0.0039057	0.0942534	-0.0030921	0.0033911	0.361899	0.0026044	0.0026044	0.643619	1
Body mass index	rs7132324	rs12069160	5039	0.002694	0.0035918	0.453262	-0.0040047	0.0070171	0.568221	-0.0047562	-0.0047562	0.645465	1
Body mass index	rs3847987	rs157871	5033	-0.0027944	0.005357	0.601953	0.0051968	0.0048725	0.286224	-0.0049471	-0.0049471	0.646595	1
Body mass index	rs886441	rs10918172	5078	0.0005939	0.0041982	0.887505	-0.0053427	0.0043587	0.220354	0.0035514	0.0035514	0.648408	1
Body mass index	rs12721364	rs157861	5221	0.0032647	0.0046704	0.484574	0.0019169	0.0040722	0.63785	0.0038246	0.0038246	0.649318	1
Body mass index	rs2283342	rs283694	5218	-7.24e-05	0.0048023	0.987972	0.0003793	0.003582	0.915674	0.0033112	0.0033112	0.649489	1
Body mass index	rs3890733	rs285482	5020	0.0055095	0.003611	0.127132	0.0040724	0.0037418	0.276493	-0.0025416	-0.0025416	0.64993	1
Body mass index	rs12721364	rs285480	5221	0.0031498	0.0046734	0.50035	-7.56e-05	0.0039249	0.984636	-0.0036309	-0.0036309	0.651086	1
Body mass index	rs3819545	rs285480	5219	0.0016769	0.0034427	0.626223	-0.0002133	0.0039234	0.956651	-0.0025831	-0.0025831	0.654085	1
Body mass index	rs2283342	rs157871	5153	0.0005107	0.0048569	0.916267	0.0055109	0.0048069	0.251656	0.0044404	0.0044404	0.661471	1
Body mass index	rs7132324	rs157861	5219	0.0028994	0.0035407	0.412905	0.0019896	0.0040682	0.624824	0.0026873	0.0026873	0.661802	1
Body mass index	rs11568820	rs157871	5154	-0.0065497	0.0040863	0.109033	0.005612	0.0048047	0.242859	-0.0036159	-0.0036159	0.663364	1
Body mass index	rs2238136	rs10800098	5178	0.0056764	0.0038661	0.142102	-0.0040797	0.0072856	0.57553	-0.0050957	-0.0050957	0.668358	1
Body mass index	rs3819545	rs157871	5153	0.0017147	0.0034722	0.621444	0.0054871	0.0048076	0.253777	0.00301	0.00301	0.670449	1
Body mass index	rs3819545	rs466639	5110	0.0015812	0.0034904	0.650564	0.0002256	0.0050691	0.9645	-0.0031387	-0.0031387	0.670838	1
Body mass index	rs2283342	rs285482	5027	0.0002302	0.0049148	0.962645	0.0044757	0.0037415	0.231656	0.0032693	0.0032693	0.673182	1
Body mass index	rs2239186	rs10489745	5221	0.0019594	0.0042144	0.641999	-0.0062953	0.005846	0.281598	0.0045942	0.0045942	0.673784	1
Body mass index	rs11574143	rs12069160	4927	-0.0062691	0.0058232	0.281718	-0.0032665	0.0071244	0.646618	-0.0066877	-0.0066877	0.678717	1
Body mass index	rs739837	rs157872	4971	0.0047233	0.0034079	0.165808	-0.0032681	0.0034372	0.341756	-0.0020109	-0.0020109	0.680516	1
Body mass index	rs7136534	rs285429	5117	-0.0053913	0.0037934	0.155305	0.0041941	0.004677	0.369896	0.0031385	0.0031385	0.682324	1
Body mass index	rs3819545	rs283695	5209	0.0019033	0.003447	0.580868	0.0007908	0.0033218	0.811848	-0.0019719	-0.0019719	0.683501	1
Body mass index	rs11574143	rs283694	5093	-0.004246	0.0057703	0.461858	0.0008163	0.003631	0.822132	0.0034738	0.0034738	0.683535	1
Body mass index	rs2254210	rs380518	5169	0.0002262	0.0034832	0.948221	0.0035942	0.0047207	0.446473	-0.0028247	-0.0028247	0.685205	1
Body mass index	rs12721364	rs285429	5151	0.0034759	0.0047191	0.461428	0.0043601	0.0046606	0.349559	0.0038749	0.0038749	0.688581	1
Body mass index	rs7299460	rs157871	5111	-0.0071996	0.0036323	0.0475223	0.0054705	0.004809	0.255357	-0.0029718	-0.0029718	0.690054	1
Body mass index	rs11574143	rs10800098	5053	-0.0037703	0.0057744	0.513832	-0.0041115	0.0073893	0.577949	0.0064161	0.0064161	0.690187	1
Body mass index	rs2239179	rs285482	4959	-0.0021435	0.0034077	0.529372	0.0044558	0.0037587	0.235892	0.0021204	0.0021204	0.691643	1
Body mass index	rs2239186	rs157861	5219	0.0020937	0.004215	0.619397	0.0019712	0.0040724	0.628382	0.0028986	0.0028986	0.691818	1
Body mass index	rs2239186	rs2281985	5216	0.0019895	0.0042163	0.637046	-0.0040527	0.0033058	0.220278	0.0023622	0.0023622	0.692724	1
Body mass index	rs2189480	rs12739596	5192	-0.000238	0.0034811	0.945506	-0.0106529	0.0039405	0.0068858	0.0023383	0.0023383	0.692836	1
Body mass index	rs3819545	rs283694	5218	0.0015353	0.0034447	0.655824	0.0004016	0.0035822	0.910752	0.002053	0.002053	0.695113	1
Body mass index	rs886441	rs157872	5018	0.0004242	0.00423	0.92012	-0.0029627	0.0034137	0.385491	0.0023568	0.0023568	0.696346	1
Body mass index	rs2254210	rs6669441	5146	0.000299	0.0034919	0.93176	0.0017448	0.0041016	0.670569	-0.0023213	-0.0023213	0.697144	1
Body mass index	rs7136534	rs2134095	5098	-0.0055367	0.0037867	0.143763	0.002331	0.0034985	0.505258	0.0021746	0.0021746	0.697645	1
Body mass index	rs7299460	rs285429	5106	-0.0072666	0.0036387	0.0458751	0.0039415	0.004669	0.39861	-0.0028101	-0.0028101	0.699518	1
Body mass index	rs2283342	rs380518	5167	-0.0003502	0.0048355	0.942272	0.0035636	0.0047213	0.450416	0.0037662	0.0037662	0.700837	1
Body mass index	rs7299460	rs10489745	5178	-0.0068274	0.0036054	0.0583263	-0.0058041	0.0058569	0.321741	-0.0034421	-0.0034421	0.703667	1
Body mass index	rs3819545	rs3767333	5218	0.0016617	0.0034432	0.629401	-0.005373	0.0039656	0.175511	-0.0021827	-0.0021827	0.704381	1
Body mass index	rs2283342	rs2281985	5216	-0.0001067	0.004805	0.982279	-0.0039708	0.0033069	0.229896	-0.0025633	-0.0025633	0.704867	1
Body mass index	rs11574143	rs2281985	5091	-0.004229	0.0057613	0.462964	-0.0038374	0.0033537	0.252579	0.0029414	0.0029414	0.708059	1
Body mass index	rs739837	rs380518	5052	0.0047939	0.0033692	0.154844	0.0037342	0.0047827	0.43498	-0.0025268	-0.0025268	0.710401	1
Body mass index	rs3819545	rs285482	5027	0.001351	0.0035265	0.70167	0.0044325	0.0037412	0.236159	0.0020359	0.0020359	0.71178	1
Body mass index	rs2238136	rs6669441	5147	0.0056704	0.0038807	0.144034	0.002024	0.0041036	0.62187	0.0025707	0.0025707	0.712712	1
Body mass index	rs731236	rs3767333	5151	-0.003145	0.0033834	0.352646	-0.006275	0.0039913	0.115971	-0.0021343	-0.0021343	0.713352	1
Body mass index	rs12721364	rs283694	5220	0.0031877	0.0046701	0.494907	0.0004076	0.0035808	0.909372	0.0026652	0.0026652	0.714525	1
Body mass index	rs1540339	rs12069160	4973	0.0020798	0.003537	0.556551	-0.0041559	0.0070887	0.557719	0.0038302	0.0038302	0.717048	1
Body mass index	rs886441	rs283694	5151	0.000919	0.0041719	0.825666	0.0003225	0.003604	0.928697	0.0022998	0.0022998	0.717832	1
Body mass index	rs1540339	rs157864	5146	0.0023213	0.0034769	0.504402	0.0017577	0.0045485	0.699187	-0.0024162	-0.0024162	0.720472	1
Body mass index	rs7132324	rs10489745	5221	0.0028239	0.0035402	0.425108	-0.0061154	0.0058422	0.295257	-0.003092	-0.003092	0.723626	1
Body mass index	rs11568820	rs157864	5219	-0.0060412	0.0040582	0.136641	0.0021568	0.0045131	0.632747	-0.0027722	-0.0027722	0.724463	1
Body mass index	rs3847987	rs285482	4907	-0.0007512	0.0054854	0.891078	0.0043576	0.0037975	0.251231	-0.0030089	-0.0030089	0.724922	1
Body mass index	rs2239186	rs3767333	5218	0.0021713	0.0042159	0.606557	-0.0053663	0.0039638	0.175846	-0.0024805	-0.0024805	0.725023	1
Body mass index	rs12721364	rs2134095	5132	0.0028614	0.0046953	0.54227	0.0022341	0.0034884	0.521909	0.0024933	0.0024933	0.726969	1
Body mass index	rs12721364	rs285482	5029	0.0035708	0.0047693	0.454066	0.0046729	0.0037437	0.212013	-0.0026576	-0.0026576	0.731625	1
Body mass index	rs2254210	rs2281985	5218	0.0003113	0.0034742	0.928614	-0.0040304	0.0033053	0.222754	-0.0016606	-0.0016606	0.732524	1
Body mass index	rs11574143	rs285480	5094	-0.0040163	0.0057573	0.485466	0.0006522	0.0039827	0.869929	0.0032232	0.0032232	0.736733	1
Body mass index	rs11568820	rs3767333	5219	-0.0059716	0.004059	0.141299	-0.0053553	0.0039617	0.176509	0.0022947	0.0022947	0.742674	1
Body mass index	rs2239179	rs283694	5150	-0.0025173	0.0033348	0.450376	-3.23e-05	0.0035964	0.992838	-0.0016747	-0.0016747	0.744692	1
Body mass index	rs4516035	rs285429	5150	0.0036383	0.0034105	0.286107	0.0040667	0.0046613	0.383019	-0.0021449	-0.0021449	0.74488	1
Body mass index	rs2254210	rs3753898	5222	8.79e-05	0.0034726	0.979805	-0.0018618	0.0040233	0.643553	0.0019454	0.0019454	0.748327	1
Body mass index	rs4516035	rs466639	5111	0.0037044	0.0034189	0.278643	0.0003516	0.0050685	0.944702	-0.0023626	-0.0023626	0.749164	1
Body mass index	rs2238136	rs283695	5212	0.0057303	0.003859	0.137627	0.0009854	0.0033211	0.766697	0.0017399	0.0017399	0.749584	1
Body mass index	rs886441	rs10489745	5154	0.0008271	0.0041698	0.842783	-0.0058401	0.005878	0.32049	-0.0033181	-0.0033181	0.75083	1
Body mass index	rs2239186	rs466639	5111	0.0024139	0.0042631	0.571251	0.0003344	0.0050724	0.947442	-0.0028509	-0.0028509	0.755424	1
Body mass index	rs7132324	rs17429123	5113	0.0024011	0.0035801	0.502458	-0.0084401	0.0043389	0.0518068	-0.0020299	-0.0020299	0.756018	1
Body mass index	rs3847987	rs380518	5047	-0.0027886	0.0053445	0.60185	0.0035232	0.0048172	0.464589	0.0032116	0.0032116	0.756652	1
Body mass index	rs2239186	rs17429123	5113	0.001806	0.0042611	0.671694	-0.0087328	0.0043447	0.0444838	-0.0023678	-0.0023678	0.759985	1
Body mass index	rs2254210	rs283695	5211	0.0001273	0.0034754	0.97078	0.0007399	0.0033202	0.823657	-0.0014779	-0.0014779	0.761542	1
Body mass index	rs2107301	rs3767333	5213	-0.0022824	0.0037835	0.546367	-0.0051302	0.0039674	0.196036	-0.0018174	-0.0018174	0.772273	1
Body mass index	rs3847987	rs283694	5098	-0.0022182	0.0053376	0.677738	0.000759	0.0036418	0.834909	-0.0022806	-0.0022806	0.775936	1
Body mass index	rs2239179	rs157864	5150	-0.0026874	0.0033331	0.420115	0.0020097	0.0045379	0.657872	0.0018246	0.0018246	0.77682	1
Body mass index	rs739837	rs157871	5038	0.0043475	0.0033828	0.198792	0.0058336	0.0048614	0.230197	-0.0019688	-0.0019688	0.777535	1
Body mass index	rs739837	rs285480	5104	0.0040307	0.0033551	0.229667	-0.0002071	0.0039775	0.95847	-0.0015431	-0.0015431	0.783464	1
Body mass index	rs2283342	rs3767333	5218	0.0001016	0.0048037	0.983126	-0.0050638	0.0039676	0.201914	-0.0021708	-0.0021708	0.784816	1
Body mass index	rs731236	rs10918172	5082	-0.0028391	0.0034028	0.404137	-0.0063527	0.0043595	0.145127	0.0017193	0.0017193	0.786089	1
Body mass index	rs886441	rs3753898	5153	0.0008497	0.0041708	0.838583	-0.0008005	0.0040492	0.843301	-0.0019631	-0.0019631	0.787112	1
Body mass index	rs11568820	rs10918172	5146	-0.0060768	0.004087	0.137112	-0.0055849	0.0043301	0.197184	0.0019958	0.0019958	0.792789	1
Body mass index	rs2283342	rs285480	5219	-8.34e-05	0.0048031	0.98614	-0.0001716	0.0039234	0.965112	-0.0021154	-0.0021154	0.793397	1
Body mass index	rs3847987	rs10489745	5101	-0.0019634	0.0053268	0.712454	-0.0065434	0.0059456	0.271143	0.0033049	0.0033049	0.794731	1
Body mass index	rs3847987	rs157872	4966	-0.0033451	0.0053958	0.535318	-0.0032174	0.0034495	0.351016	-0.0019823	-0.0019823	0.796101	1
Body mass index	rs7132324	rs3753898	5220	0.0028724	0.0035409	0.417292	-0.0018315	0.0040192	0.648628	0.0015585	0.0015585	0.798097	1
Body mass index	rs2238136	rs380518	5170	0.0058091	0.0038671	0.13311	0.0037997	0.0047203	0.420875	0.0019953	0.0019953	0.800129	1
Body mass index	rs7299460	rs2134095	5088	-0.0072821	0.0036341	0.0451412	0.002123	0.0034922	0.543265	0.0013391	0.0013391	0.803578	1
Body mass index	rs731236	rs285480	5152	-0.0030235	0.0033844	0.371696	-8.26e-05	0.0039569	0.983346	0.0013766	0.0013766	0.805069	1
Body mass index	rs2254210	rs17429123	5115	0.0002634	0.0035045	0.940083	-0.0084494	0.0043422	0.0517238	-0.001553	-0.001553	0.811245	1
Body mass index	rs886441	rs17429123	5046	0.0011217	0.0042077	0.789808	-0.0089687	0.0043693	0.0401585	-0.0018782	-0.0018782	0.81177	1
Body mass index	rs2107301	rs380518	5162	-0.0030301	0.0038034	0.425665	0.0037028	0.004723	0.433082	0.001779	0.001779	0.8133	1
Body mass index	rs4516035	rs157864	5219	0.0032497	0.003381	0.336527	0.0020986	0.0045153	0.642111	-0.0015368	-0.0015368	0.81399	1
Body mass index	rs2189480	rs3767333	5215	-8.58e-05	0.0034759	0.980299	-0.0053442	0.0039649	0.177754	0.0013761	0.0013761	0.816063	1
Body mass index	rs3890733	rs380518	5159	0.0050629	0.0035507	0.153962	0.0035058	0.0047221	0.457871	0.0016218	0.0016218	0.817111	1
Body mass index	rs12721364	rs157872	5087	0.0042	0.0047383	0.375447	-0.0031893	0.0033919	0.347122	0.0015573	0.0015573	0.817185	1
Body mass index	rs886441	rs2281985	5150	0.00092	0.0041716	0.825471	-0.0037065	0.0033242	0.264896	0.001343	0.001343	0.817776	1
Body mass index	rs7132324	rs10800098	5175	0.0031906	0.0035553	0.369544	-0.0039726	0.0072809	0.585354	-0.0024716	-0.0024716	0.818392	1
Body mass index	rs2239179	rs466639	5042	-0.0027676	0.0033779	0.412638	0.0001334	0.0051026	0.979142	0.0016308	0.0016308	0.82144	1
Body mass index	rs3890733	rs285429	5142	0.0054696	0.0035681	0.125356	0.0039135	0.0046608	0.401132	-0.0015219	-0.0015219	0.825248	1
Body mass index	rs11574143	rs285482	4902	-0.0033038	0.0058996	0.575499	0.0049642	0.0037858	0.189827	-0.0019562	-0.0019562	0.830071	1
Body mass index	rs2283342	rs466639	5110	4.27e-05	0.0048671	0.993008	0.000293	0.0050711	0.953923	-0.0022602	-0.0022602	0.831081	1
Body mass index	rs3847987	rs157864	5098	-0.0020994	0.0053271	0.693523	0.00259	0.0045859	0.572243	0.0022032	0.0022032	0.831287	1
Body mass index	rs2239186	rs6669441	5144	0.0015406	0.0042363	0.716117	0.0018697	0.004103	0.648633	0.0015683	0.0015683	0.832147	1
Body mass index	rs3847987	rs157861	5099	-0.0020031	0.0053291	0.707024	0.0019305	0.0041382	0.640881	-0.0018853	-0.0018853	0.835412	1
Body mass index	rs3819545	rs12739596	5195	0.0013525	0.0034475	0.694849	-0.0106123	0.0039413	0.0071125	-0.0011886	-0.0011886	0.836873	1
Body mass index	rs739837	rs10489745	5106	0.0039912	0.0033529	0.233948	-0.0066076	0.0059158	0.264072	-0.0017151	-0.0017151	0.838268	1
Body mass index	rs2238136	rs285429	5152	0.0064302	0.0038831	0.0977922	0.0044199	0.0046594	0.342879	0.0015547	0.0015547	0.840523	1
Body mass index	rs11568820	rs2281985	5217	-0.0061691	0.0040624	0.128932	-0.0041346	0.0033047	0.210949	0.0011289	0.0011289	0.842704	1
Body mass index	rs731236	rs380518	5100	-0.0034806	0.0033993	0.30592	0.0035348	0.0047571	0.45748	0.0013596	0.0013596	0.843489	1
Body mass index	rs2254210	rs12739596	5197	0.0002565	0.0034782	0.941205	-0.0104589	0.0039379	0.0079322	-0.0011338	-0.0011338	0.84611	1
Body mass index	rs11568820	rs285429	5150	-0.0063507	0.0040924	0.120766	0.0041625	0.004659	0.371669	-0.0015273	-0.0015273	0.851558	1
Body mass index	rs886441	rs283695	5142	0.0009657	0.0041738	0.817026	0.0007314	0.0033374	0.826542	-0.0010782	-0.0010782	0.854041	1
Body mass index	rs11568820	rs285480	5220	-0.0059582	0.0040619	0.142478	-4.25e-05	0.0039214	0.991354	0.0012184	0.0012184	0.85793	1
Body mass index	rs1540339	rs283694	5146	0.0021326	0.0034793	0.53994	0.0001019	0.0036051	0.977459	-0.0009383	-0.0009383	0.860591	1
Body mass index	rs2239179	rs285480	5151	-0.0025886	0.0033349	0.437649	0.0004758	0.0039399	0.903887	0.0009428	0.0009428	0.864331	1
Body mass index	rs731236	rs3753898	5153	-0.0030418	0.0033835	0.368686	-0.0022427	0.004058	0.580509	0.0009895	0.0009895	0.864949	1
Body mass index	rs2239179	rs157861	5151	-0.0025934	0.0033344	0.436741	0.0019854	0.0040916	0.627532	-0.0009917	-0.0009917	0.865631	1
Body mass index	rs3847987	rs2281985	5096	-0.0020094	0.0053326	0.706333	-0.004223	0.0033612	0.209031	0.0012238	0.0012238	0.865743	1
Body mass index	rs2238136	rs12069160	5042	0.0046198	0.0039043	0.23676	-0.0040326	0.0070231	0.565864	-0.001823	-0.001823	0.873085	1
Body mass index	rs2189480	rs285429	5146	-0.0001523	0.0035115	0.965415	0.0042377	0.0046682	0.364027	-0.0010682	-0.0010682	0.877331	1
Body mass index	rs11574143	rs3753898	5095	-0.0039701	0.0057568	0.490455	-0.0016633	0.0040714	0.682897	-0.0014455	-0.0014455	0.880323	1
Body mass index	rs739837	rs3753898	5105	0.0040434	0.0033538	0.228021	-0.0023876	0.004073	0.557775	-0.0008634	-0.0008634	0.88214	1
Body mass index	rs2107301	rs157864	5213	-0.0022223	0.0037836	0.556988	0.0019781	0.0045178	0.661517	-0.001078	-0.001078	0.884145	1
Body mass index	rs886441	rs157864	5151	0.0009095	0.0041719	0.827437	0.0017781	0.0045478	0.695822	0.0011379	0.0011379	0.887273	1
Body mass index	rs2238136	rs2281985	5219	0.0055477	0.0038545	0.150135	-0.0039172	0.0033052	0.236011	-0.000776	-0.000776	0.887473	1
Body mass index	rs886441	rs6669441	5077	0.0011315	0.0041988	0.787579	0.0019638	0.0041297	0.634426	-0.0010071	-0.0010071	0.887657	1
Body mass index	rs886441	rs2134095	5065	0.0009638	0.0042194	0.819327	0.0022037	0.0035046	0.529514	-0.0008705	-0.0008705	0.888501	1
Body mass index	rs2239179	rs3767333	5150	-0.0025505	0.0033332	0.444199	-0.0053402	0.0039828	0.180043	-0.0007948	-0.0007948	0.888924	1
Body mass index	rs11568820	rs2134095	5131	-0.0055307	0.0040965	0.177037	0.0022997	0.0034873	0.509633	0.0008351	0.0008351	0.890432	1
Body mass index	rs3819545	rs157864	5218	0.0016988	0.0034418	0.621632	0.0019955	0.0045149	0.658532	0.0009143	0.0009143	0.890792	1
Body mass index	rs3819545	rs285429	5149	0.0016513	0.0034789	0.635054	0.0041638	0.0046602	0.371647	0.000921	0.000921	0.893052	1
Body mass index	rs739837	rs285429	5034	0.0038229	0.003387	0.259076	0.0050578	0.0047133	0.28328	-0.0008931	-0.0008931	0.893412	1
Body mass index	rs7136534	rs10489745	5189	-0.0048718	0.0037563	0.194704	-0.0066612	0.0058487	0.254788	-0.001259	-0.001259	0.893774	1
Body mass index	rs3847987	rs3753898	5100	-0.0020205	0.0053276	0.704521	-0.0020555	0.0040826	0.614649	-0.0011935	-0.0011935	0.895605	1
Body mass index	rs12721364	rs17429123	5115	0.0031082	0.004706	0.508978	-0.0086713	0.0043437	0.0459531	-0.001117	-0.001117	0.896621	1
Body mass index	rs12721364	rs10489745	5223	0.0031426	0.0046676	0.500795	-0.0064149	0.0058444	0.272421	0.001471	0.001471	0.901705	1
Body mass index	rs2107301	rs466639	5105	-0.0024191	0.0038367	0.528383	0.0001709	0.005073	0.973123	-0.0009976	-0.0009976	0.904047	1
Body mass index	rs3890733	rs746332	5213	0.0049714	0.0035348	0.15966	0.0001694	0.0049779	0.972851	0.0008945	0.0008945	0.904592	1
Body mass index	rs2189480	rs285482	5025	0.0003345	0.0035604	0.925156	0.0044075	0.0037423	0.238953	-0.000644	-0.000644	0.907034	1
Body mass index	rs2239179	rs10489745	5153	-0.0025574	0.0033326	0.442885	-0.0057527	0.0058654	0.326746	0.0009389	0.0009389	0.910762	1
Body mass index	rs3847987	rs10800098	5057	-0.0016415	0.0053437	0.758718	-0.0041107	0.0074103	0.579108	0.0017054	0.0017054	0.910916	1
Body mass index	rs2239182	rs285480	5217	0.0016022	0.0032969	0.627017	-1.95e-05	0.0039269	0.996045	-0.0006116	-0.0006116	0.911524	1
Body mass index	rs12721364	rs157864	5220	0.0032126	0.0046743	0.491931	0.0020479	0.0045141	0.650088	0.0010088	0.0010088	0.912083	1
Body mass index	rs3819545	rs10489745	5221	0.0016369	0.0034416	0.634359	-0.0063573	0.0058502	0.277224	0.0009245	0.0009245	0.912787	1
Body mass index	rs739837	rs12069160	4930	0.0043865	0.0034047	0.197682	-0.0041417	0.0070969	0.559521	-0.0011152	-0.0011152	0.913408	1
Body mass index	rs3890733	rs466639	5102	0.0055525	0.0035765	0.120607	-0.0002193	0.005073	0.965521	-0.0008354	-0.0008354	0.913608	1
Body mass index	rs739837	rs283695	5095	0.0043893	0.0033571	0.191103	0.0015385	0.0033589	0.646938	0.0005166	0.0005166	0.914316	1
Body mass index	rs886441	rs466639	5043	0.0008333	0.0042183	0.84341	-0.0001418	0.0051137	0.977873	0.0009464	0.0009464	0.915508	1
Body mass index	rs11574143	rs157861	5094	-0.0039915	0.0057586	0.48825	0.0024058	0.0041296	0.560201	0.0009891	0.0009891	0.919334	1
Body mass index	rs7136534	rs157864	5186	-0.0050512	0.0037571	0.178855	0.0021434	0.0045193	0.63532	0.0007085	0.0007085	0.921646	1
Body mass index	rs2239182	rs283694	5216	0.0016502	0.0032962	0.616657	0.0005116	0.0035834	0.886476	-0.0004967	-0.0004967	0.921841	1
Body mass index	rs7299460	rs285480	5176	-0.0068521	0.0036084	0.0576269	0.0001221	0.0039277	0.975204	0.0005889	0.0005889	0.922706	1
Body mass index	rs1540339	rs285482	4955	0.0025727	0.0035604	0.469974	0.0043152	0.0037678	0.252152	-0.0005369	-0.0005369	0.923108	1
Body mass index	rs3819545	rs12069160	5039	0.0017499	0.0035012	0.617238	-0.0039913	0.007029	0.570171	0.000978	0.000978	0.924125	1
Body mass index	rs12721364	rs2281985	5218	0.0031673	0.0046703	0.49768	-0.0040413	0.003305	0.221459	0.0006207	0.0006207	0.92467	1
Body mass index	rs1540339	rs157871	5081	0.0023975	0.003508	0.494352	0.0053566	0.0048395	0.268408	0.0006732	0.0006732	0.925328	1
Body mass index	rs2239186	rs2134095	5130	0.0018523	0.0042515	0.663094	0.0022605	0.0034893	0.517108	0.0005926	0.0005926	0.925767	1
Body mass index	rs731236	rs10489745	5154	-0.0030134	0.0033819	0.372954	-0.0072079	0.005899	0.221809	0.0008026	0.0008026	0.926782	1
Body mass index	rs2238136	rs3753898	5223	0.0057048	0.0038501	0.138473	-0.0019851	0.0040214	0.621593	0.0006133	0.0006133	0.926878	1
Body mass index	rs2239179	rs10800098	5108	-0.0027129	0.0033488	0.417918	-0.0039588	0.0073096	0.588128	0.0009768	0.0009768	0.927028	1
Body mass index	rs2107301	rs285480	5214	-0.0023868	0.0037841	0.52823	-0.0003766	0.0039277	0.923623	-0.0005138	-0.0005138	0.935742	1
Body mass index	rs886441	rs157861	5152	0.0008416	0.004172	0.840133	0.0018442	0.0040997	0.652835	-0.0005597	-0.0005597	0.93766	1
Body mass index	rs11574143	rs157872	4960	-0.0052822	0.0058216	0.364275	-0.0030889	0.00344	0.369268	-0.0006534	-0.0006534	0.93795	1
Body mass index	rs7299460	rs10918172	5103	-0.0068386	0.0036302	0.0596497	-0.0058209	0.0043317	0.179072	0.0005192	0.0005192	0.938278	1
Body mass index	rs7299460	rs3767333	5175	-0.0069381	0.0036067	0.0544541	-0.0053343	0.0039662	0.178707	0.0004621	0.0004621	0.940208	1
Body mass index	rs3819545	rs17429123	5113	0.0015955	0.0034785	0.646484	-0.0086909	0.004344	0.045482	0.0004812	0.0004812	0.940352	1
Body mass index	rs2107301	rs283694	5213	-0.0023771	0.0037836	0.529855	0.0004143	0.0035832	0.907956	-0.0004176	-0.0004176	0.942353	1
Body mass index	rs2254210	rs3767333	5220	0.000298	0.0034751	0.931674	-0.0051593	0.0039626	0.192978	0.0004229	0.0004229	0.942426	1
Body mass index	rs11568820	rs283694	5219	-0.0060653	0.0040593	0.135192	0.0004529	0.0035801	0.899326	-0.0003977	-0.0003977	0.948921	1
Body mass index	rs11574143	rs466639	4985	-0.005137	0.005832	0.37845	0.0012622	0.0051392	0.806006	-0.0007674	-0.0007674	0.950358	1
Body mass index	rs7132324	rs283694	5218	0.0030098	0.0035426	0.395589	0.0005557	0.0035778	0.876576	-0.0003083	-0.0003083	0.953976	1
Body mass index	rs1540339	rs157861	5147	0.0022703	0.0034775	0.513878	0.0017102	0.0041005	0.676649	-0.0003316	-0.0003316	0.95701	1
Body mass index	rs12721364	rs380518	5169	0.0035104	0.0046831	0.453536	0.0036346	0.0047203	0.441343	-0.000506	-0.000506	0.958214	1
Body mass index	rs1540339	rs285429	5077	0.0026339	0.0035153	0.453727	0.004115	0.0046889	0.380195	0.0003626	0.0003626	0.958408	1
Body mass index	rs7136534	rs283695	5178	-0.0048688	0.0037592	0.195324	0.0010309	0.0033285	0.756787	-0.0002753	-0.0002753	0.958574	1
Body mass index	rs7136534	rs10918172	5114	-0.0045639	0.0037835	0.227772	-0.0061054	0.0043399	0.159539	-0.0003588	-0.0003588	0.958924	1
Body mass index	rs7132324	rs380518	5167	0.0032659	0.0035552	0.358329	0.00375	0.0047162	0.426568	0.0003418	0.0003418	0.960967	1
Body mass index	rs1540339	rs3767333	5146	0.0022905	0.0034782	0.510225	-0.0052026	0.0039911	0.192449	-0.0002503	-0.0002503	0.965296	1
Body mass index	rs11574143	rs157864	5093	-0.0041083	0.0057557	0.475397	0.0030532	0.0045748	0.504552	0.0004749	0.0004749	0.965442	1
Body mass index	rs739837	rs157864	5103	0.0041129	0.0033545	0.220222	0.0027947	0.0045694	0.540814	-0.000262	-0.000262	0.967282	1
Body mass index	rs7136534	rs157871	5123	-0.0051917	0.0037849	0.170216	0.0055962	0.0048207	0.245753	-0.0002643	-0.0002643	0.972948	1
Body mass index	rs3847987	rs285480	5099	-0.0020356	0.0053284	0.702455	-0.0001969	0.0039971	0.960719	0.0002936	0.0002936	0.973793	1
Body mass index	rs2238136	rs283694	5221	0.0058764	0.0038538	0.127363	0.0005531	0.0035806	0.87725	-0.0001752	-0.0001752	0.976305	1
Body mass index	rs2239186	rs157872	5086	0.0027974	0.0042822	0.513621	-0.0032218	0.0033937	0.342493	0.0001806	0.0001806	0.976682	1
Body mass index	rs7136534	rs3767333	5186	-0.0050128	0.0037576	0.182253	-0.005826	0.0039714	0.142439	0.0001777	0.0001777	0.977833	1
Body mass index	rs2283342	rs283695	5209	0.0002936	0.0048071	0.9513	0.0007563	0.003322	0.819926	-0.000163	-0.000163	0.980937	1
Body mass index	rs739837	rs2134095	5021	0.0034442	0.0033818	0.308504	0.0027576	0.0035205	0.433495	0.0001159	0.0001159	0.981691	1
Body mass index	rs2189480	rs380518	5164	-0.0004421	0.0034939	0.89932	0.0037341	0.0047283	0.429723	-0.0001609	-0.0001609	0.98171	1
Body mass index	rs2189480	rs157871	5150	-0.0001017	0.0035051	0.976843	0.0054969	0.0048091	0.253079	-0.0001611	-0.0001611	0.982093	1
Body mass index	rs4516035	rs283694	5219	0.0032319	0.0033807	0.339123	0.000426	0.0035825	0.905347	0.0001012	0.0001012	0.98411	1
Body mass index	rs7299460	rs157864	5175	-0.0069882	0.0036062	0.0526957	0.0018427	0.0045151	0.683198	-0.0001322	-0.0001322	0.984821	1
Body mass index	rs2239186	rs746332	5221	0.0020628	0.0042145	0.624534	0.0008666	0.004975	0.861719	-0.0001225	-0.0001225	0.989261	1
Body mass index	rs3847987	rs466639	4990	-0.0033781	0.0054089	0.5323	0.0001442	0.0051618	0.977714	0.0001552	0.0001552	0.989424	1
Body mass index	rs2239186	rs157864	5218	0.0019651	0.0042153	0.641113	0.0021659	0.0045165	0.631557	-0.0001093	-0.0001093	0.989438	1
Body mass index	rs739837	rs6669441	5030	0.0045395	0.0033776	0.179006	0.0020609	0.004152	0.619653	7.74e-05	7.74e-05	0.989535	1
Body mass index	rs2283342	rs285429	5149	0.000145	0.0048558	0.976182	0.0041424	0.0046603	0.374116	0.0001134	0.0001134	0.990687	1
Body mass index	rs12721364	rs466639	5112	0.0039688	0.0047206	0.400542	0.0003433	0.0050695	0.946019	-0.0001163	-0.0001163	0.991037	1
Body mass index	rs731236	rs157864	5151	-0.0030867	0.0033831	0.361601	0.002905	0.0045503	0.523233	-4.8e-05	-4.8e-05	0.993979	1
Body mass index	rs7299460	rs283695	5166	-0.0068097	0.0036084	0.0591966	0.0009806	0.0033265	0.768174	-3.21e-05	-3.21e-05	0.995006	1
Body mass index	rs2238136	rs10918172	5148	0.0053544	0.0038737	0.166959	-0.005536	0.0043303	0.201151	3.42e-05	3.42e-05	0.996074	1
Body mass index	rs2283342	rs157861	5219	-5.19e-06	0.0048022	0.999138	0.0018721	0.0040726	0.645768	1.38e-05	1.38e-05	0.998672	1
Body mass index	rs2189480	rs157861	5216	-9.83e-05	0.0034753	0.97743	0.001784	0.0040741	0.661492	4.04e-06	4.04e-06	0.999457	1
Diastolic BP	rs731236	rs10800098	5098	0.0848065	0.216965	0.695906	0.18612	0.46734	0.69046	2.30549	2.30549	0.00098103	0.496401
Diastolic BP	rs2239179	rs10800098	5097	-0.0028342	0.214801	0.989473	0.175089	0.468079	0.708376	1.90099	1.90099	0.00530074	1
Diastolic BP	rs739837	rs10800098	5051	0.0928079	0.214927	0.665897	0.170228	0.468664	0.716456	-1.79999	-1.79999	0.00711309	1
Diastolic BP	rs731236	rs380518	5089	0.0905274	0.216769	0.676242	0.146779	0.303135	0.628262	1.10922	1.10922	0.0114875	1
Diastolic BP	rs731236	rs12069160	4971	0.122347	0.2196	0.577461	0.167587	0.451579	0.710569	1.70855	1.70855	0.0121752	1
Diastolic BP	rs2254210	rs3767333	5209	0.24457	0.221908	0.270458	-0.0071977	0.253312	0.977333	0.893029	0.893029	0.0170262	1
Diastolic BP	rs731236	rs10489745	5143	0.0951975	0.215633	0.658885	-0.123418	0.375503	0.742415	1.27984	1.27984	0.0213198	1
Diastolic BP	rs11568820	rs12739596	5186	-0.42558	0.259763	0.101412	-0.0266225	0.251729	0.915778	0.998522	0.998522	0.0248833	1
Diastolic BP	rs7136534	rs157872	5045	-0.336494	0.243494	0.167052	-0.0412723	0.217196	0.849299	0.768384	0.768384	0.0254266	1
Diastolic BP	rs739837	rs10489745	5095	0.0798213	0.213703	0.70878	-0.153535	0.376383	0.683347	-1.17497	-1.17497	0.0279065	1
Diastolic BP	rs11568820	rs17429123	5104	-0.427187	0.26263	0.10389	0.0541275	0.277367	0.845285	1.06565	1.06565	0.0312696	1
Diastolic BP	rs2239182	rs10800098	5162	-0.0608274	0.211799	0.773976	0.15313	0.465393	0.742144	-1.36974	-1.36974	0.0334356	1
Diastolic BP	rs739837	rs12069160	4920	0.0561771	0.217575	0.796266	0.108777	0.452824	0.81017	-1.34441	-1.34441	0.0400124	1
Diastolic BP	rs1540339	rs10800098	5093	-0.114592	0.223821	0.608687	0.199871	0.469105	0.670076	-1.37094	-1.37094	0.0487665	1
Diastolic BP	rs3890733	rs17429123	5096	0.413922	0.228377	0.0699747	0.0423222	0.277585	0.878826	-0.825897	-0.825897	0.0512186	1
Diastolic BP	rs2283342	rs12739596	5185	-0.0878593	0.30703	0.774768	-0.0379365	0.252042	0.880363	-0.999608	-0.999608	0.0518463	1
Diastolic BP	rs2189480	rs10800098	5161	-0.157075	0.223154	0.481534	0.182333	0.46598	0.695599	-1.31359	-1.31359	0.0537158	1
Diastolic BP	rs4516035	rs17429123	5104	0.413129	0.218472	0.0586816	0.0404506	0.277475	0.8841	-0.779735	-0.779735	0.0537846	1
Diastolic BP	rs11568820	rs3753898	5210	-0.390798	0.25937	0.131943	0.052583	0.256828	0.837783	-0.847848	-0.847848	0.0556355	1
Diastolic BP	rs11568820	rs10918172	5136	-0.383714	0.261243	0.141949	0.218103	0.277016	0.431126	0.89198	0.89198	0.0662631	1
Diastolic BP	rs11568820	rs157872	5076	-0.355546	0.262465	0.175593	-0.0091989	0.216396	0.966094	0.683691	0.683691	0.066316	1
Diastolic BP	rs7136534	rs2281985	5173	-0.393338	0.240528	0.102045	-0.0406703	0.212026	0.847893	0.617281	0.617281	0.0666566	1
Diastolic BP	rs12721364	rs746332	5212	-0.037477	0.298491	0.900089	-0.251095	0.317852	0.429579	1.17876	1.17876	0.0706092	1
Diastolic BP	rs2107301	rs17429123	5099	-0.149288	0.244028	0.54072	0.0427222	0.277827	0.877795	-0.791878	-0.791878	0.0709908	1
Diastolic BP	rs2238136	rs2281985	5208	-0.0155149	0.246554	0.949827	6.22e-05	0.211449	0.999765	-0.632345	-0.632345	0.0719579	1
Diastolic BP	rs7136534	rs3753898	5177	-0.383425	0.2403	0.110637	0.0652771	0.257349	0.799774	-0.728382	-0.728382	0.0786534	1
Diastolic BP	rs12721364	rs157871	5144	-0.0542142	0.301046	0.857092	-0.204258	0.306935	0.505776	1.12699	1.12699	0.0803049	1
Diastolic BP	rs739837	rs380518	5041	0.0788328	0.214787	0.713613	0.151283	0.304642	0.619498	-0.750263	-0.750263	0.0835129	1
Diastolic BP	rs2254210	rs12739596	5187	0.227908	0.222241	0.305175	-0.0358217	0.251879	0.886914	0.645282	0.645282	0.0839783	1
Diastolic BP	rs2254210	rs10918172	5137	0.181384	0.22357	0.417227	0.227387	0.277112	0.411935	0.710037	0.710037	0.084934	1
Diastolic BP	rs2238136	rs12069160	5032	-0.0966305	0.250219	0.699377	0.143358	0.449101	0.749579	-1.2193	-1.2193	0.0948008	1
Diastolic BP	rs731236	rs2134095	5057	0.0960013	0.217446	0.658873	-0.166329	0.223918	0.457631	-0.537743	-0.537743	0.0957328	1
Diastolic BP	rs2107301	rs12739596	5180	-0.0845005	0.241991	0.726962	-0.0513307	0.252188	0.83872	-0.653501	-0.653501	0.10168	1
Diastolic BP	rs2239179	rs12069160	4967	0.0004111	0.217348	0.998491	0.16504	0.452238	0.715172	1.07523	1.07523	0.104461	1
Diastolic BP	rs2238136	rs3767333	5210	-0.0246839	0.246151	0.920126	-0.0025773	0.253243	0.99188	-0.661246	-0.661246	0.105829	1
Diastolic BP	rs731236	rs157864	5140	0.0914384	0.215738	0.6717	-0.18034	0.290349	0.534552	-0.656007	-0.656007	0.106604	1
Diastolic BP	rs2107301	rs285482	5011	0.0344307	0.246459	0.888901	-0.241916	0.238848	0.311183	0.602663	0.602663	0.11463	1
Diastolic BP	rs7136534	rs285480	5176	-0.375928	0.240397	0.117931	-0.215694	0.251665	0.391447	-0.633433	-0.633433	0.116456	1
Diastolic BP	rs4516035	rs3753898	5210	0.409206	0.21602	0.0582407	0.039073	0.256904	0.87912	0.579037	0.579037	0.118718	1
Diastolic BP	rs4516035	rs466639	5100	0.411859	0.218299	0.0592604	-0.0387281	0.323815	0.904805	0.724226	0.724226	0.124489	1
Diastolic BP	rs7299460	rs157872	5033	-0.323929	0.23377	0.165907	-0.0109542	0.217104	0.959761	0.506315	0.506315	0.12718	1
Diastolic BP	rs2283342	rs17429123	5104	-0.176917	0.309501	0.567603	0.0446102	0.277867	0.872458	-0.840915	-0.840915	0.127828	1
Diastolic BP	rs3819545	rs10800098	5164	-0.194695	0.221147	0.37869	0.176223	0.465643	0.70511	-1.03183	-1.03183	0.129095	1
Diastolic BP	rs2239186	rs157861	5208	-0.180618	0.26937	0.502555	-0.0783072	0.260207	0.763471	0.707554	0.707554	0.130075	1
Diastolic BP	rs731236	rs157861	5141	0.0919168	0.215692	0.670017	-0.0622499	0.26155	0.811888	-0.562814	-0.562814	0.130078	1
Diastolic BP	rs11568820	rs3767333	5208	-0.388834	0.259276	0.133755	-0.008069	0.253151	0.974574	0.658332	0.658332	0.140392	1
Diastolic BP	rs3890733	rs285480	5200	0.411311	0.225993	0.068814	-0.244268	0.250867	0.330253	0.558908	0.558908	0.144825	1
Diastolic BP	rs11568820	rs466639	5100	-0.395239	0.262125	0.131661	-0.0384561	0.323702	0.905438	-0.809218	-0.809218	0.150123	1
Diastolic BP	rs11568820	rs2281985	5206	-0.40262	0.259652	0.121055	0.0041411	0.211308	0.984365	0.522749	0.522749	0.150372	1
Diastolic BP	rs2107301	rs466639	5094	-0.0624454	0.244968	0.798801	-0.0453496	0.324178	0.888752	0.742077	0.742077	0.160259	1
Diastolic BP	rs2254210	rs746332	5212	0.23543	0.221763	0.288455	-0.267188	0.317781	0.400501	0.640617	0.640617	0.16118	1
Diastolic BP	rs3890733	rs466639	5091	0.363088	0.228456	0.112051	-0.0636509	0.32429	0.8444	0.687285	0.687285	0.162124	1
Diastolic BP	rs11568820	rs285482	5017	-0.39748	0.264461	0.132907	-0.233315	0.238563	0.32812	-0.574878	-0.574878	0.164333	1
Diastolic BP	rs2239182	rs12069160	5027	-0.0764586	0.214301	0.72127	0.141522	0.449114	0.752688	-0.865299	-0.865299	0.166966	1
Diastolic BP	rs12721364	rs285429	5139	-0.0394791	0.300814	0.89559	-0.20793	0.297078	0.484012	0.85089	0.85089	0.167027	1
Diastolic BP	rs2189480	rs12069160	5026	-0.0918296	0.226456	0.685122	0.152796	0.449394	0.733867	-0.910229	-0.910229	0.169077	1
Diastolic BP	rs2239186	rs10800098	5164	-0.202237	0.270805	0.45522	0.153777	0.465428	0.741112	-1.21529	-1.21529	0.16981	1
Diastolic BP	rs2283342	rs10800098	5164	-0.122159	0.308289	0.691939	0.149735	0.465445	0.74769	-1.43132	-1.43132	0.171218	1
Diastolic BP	rs2283342	rs157861	5208	-0.100819	0.306814	0.742472	-0.0716943	0.260138	0.782865	0.717394	0.717394	0.174939	1
Diastolic BP	rs1540339	rs285482	4944	-0.0930718	0.227221	0.68211	-0.212194	0.240642	0.377936	0.481088	0.481088	0.175587	1
Diastolic BP	rs739837	rs157861	5093	0.0834169	0.213802	0.696435	-0.0138341	0.262365	0.957951	0.50401	0.50401	0.177792	1
Diastolic BP	rs7299460	rs285482	4975	-0.371968	0.235651	0.114521	-0.254434	0.239578	0.288283	-0.497149	-0.497149	0.178185	1
Diastolic BP	rs1540339	rs285429	5065	-0.0997231	0.22419	0.656472	-0.196315	0.29919	0.511755	0.594477	0.594477	0.180225	1
Diastolic BP	rs4516035	rs12739596	5186	0.426269	0.21627	0.0487769	-0.042339	0.251835	0.866494	-0.490837	-0.490837	0.180586	1
Diastolic BP	rs7299460	rs3753898	5167	-0.361504	0.2308	0.117337	0.061113	0.257502	0.81241	-0.531259	-0.531259	0.180685	1
Diastolic BP	rs886441	rs380518	5089	0.180856	0.268125	0.50001	0.173802	0.303492	0.566891	-0.736391	-0.736391	0.180849	1
Diastolic BP	rs2254210	rs285480	5210	0.223835	0.221802	0.312942	-0.230383	0.250584	0.357936	0.486751	0.486751	0.186218	1
Diastolic BP	rs3890733	rs10918172	5128	0.407859	0.227523	0.0730949	0.22696	0.27716	0.412893	-0.548386	-0.548386	0.187367	1
Diastolic BP	rs7136534	rs285429	5105	-0.408205	0.24188	0.0915423	-0.26883	0.298359	0.367616	0.64052	0.64052	0.190203	1
Diastolic BP	rs2239179	rs157861	5140	-0.0108925	0.213656	0.959342	-0.0365569	0.262133	0.889093	-0.490812	-0.490812	0.191627	1
Diastolic BP	rs7136534	rs10918172	5104	-0.38167	0.24206	0.114912	0.197248	0.277948	0.477947	0.582239	0.582239	0.191715	1
Diastolic BP	rs12721364	rs285482	5018	-0.0383619	0.30421	0.899655	-0.230799	0.238854	0.333952	0.64234	0.64234	0.193636	1
Diastolic BP	rs2238136	rs380518	5159	0.0066307	0.247364	0.978616	0.156514	0.301528	0.603735	-0.652344	-0.652344	0.195103	1
Diastolic BP	rs2238136	rs283695	5201	-0.0077096	0.246913	0.975092	-0.181404	0.212363	0.393025	-0.45108	-0.45108	0.196076	1
Diastolic BP	rs739837	rs2134095	5010	0.0742745	0.215651	0.730545	-0.157414	0.224595	0.483411	0.416073	0.416073	0.197361	1
Diastolic BP	rs4516035	rs10489745	5211	0.410028	0.216	0.0577148	-0.100295	0.372806	0.787919	0.679529	0.679529	0.198352	1
Diastolic BP	rs2239186	rs3753898	5209	-0.182356	0.269336	0.4984	0.041185	0.257049	0.872712	0.601393	0.601393	0.198703	1
Diastolic BP	rs7299460	rs10918172	5094	-0.350059	0.232451	0.132143	0.201836	0.2777	0.467374	0.551633	0.551633	0.199258	1
Diastolic BP	rs739837	rs12739596	5072	0.0706609	0.213918	0.741173	-0.0813838	0.253815	0.748494	-0.456922	-0.456922	0.200578	1
Diastolic BP	rs7299460	rs285480	5166	-0.355665	0.230881	0.123507	-0.230669	0.251332	0.358772	-0.496229	-0.496229	0.202485	1
Diastolic BP	rs2189480	rs283695	5195	-0.145516	0.222289	0.512739	-0.188311	0.212367	0.375267	-0.391011	-0.391011	0.210754	1
Diastolic BP	rs2254210	rs2281985	5207	0.237305	0.22199	0.285124	-0.0051968	0.211432	0.980392	0.386407	0.386407	0.213366	1
Diastolic BP	rs7299460	rs2281985	5163	-0.371229	0.230999	0.108104	-0.0208284	0.211887	0.921698	0.397515	0.397515	0.221289	1
Diastolic BP	rs7136534	rs17429123	5071	-0.401523	0.243024	0.0985572	0.0311105	0.278354	0.911013	0.541202	0.541202	0.225003	1
Diastolic BP	rs7136534	rs157871	5112	-0.392474	0.2417	0.104479	-0.253623	0.308042	0.410353	0.601352	0.601352	0.226982	1
Diastolic BP	rs2238136	rs10489745	5213	-0.0180487	0.246278	0.941581	-0.0941184	0.372997	0.800796	-0.748467	-0.748467	0.231084	1
Diastolic BP	rs2254210	rs157872	5076	0.214204	0.224785	0.340672	-0.0097021	0.216523	0.964261	0.372179	0.372179	0.240115	1
Diastolic BP	rs2239179	rs285480	5140	-0.0061309	0.213631	0.977106	-0.194278	0.252434	0.441562	-0.415681	-0.415681	0.240174	1
Diastolic BP	rs3890733	rs3753898	5201	0.419635	0.225992	0.0633878	0.0070064	0.257229	0.978271	0.457596	0.457596	0.241283	1
Diastolic BP	rs3890733	rs285482	5009	0.423143	0.230301	0.0662178	-0.239434	0.238809	0.316094	0.416949	0.416949	0.243917	1
Diastolic BP	rs3847987	rs285482	4896	-0.432755	0.34779	0.213449	-0.175793	0.241136	0.466023	0.627839	0.627839	0.246872	1
Diastolic BP	rs2238136	rs10800098	5167	0.0050104	0.247504	0.98385	0.155811	0.465324	0.737756	-0.879338	-0.879338	0.247182	1
Diastolic BP	rs7136534	rs466639	5070	-0.349633	0.243332	0.15082	-0.0186857	0.324395	0.954068	-0.596603	-0.596603	0.254848	1
Diastolic BP	rs2107301	rs157864	5202	-0.102751	0.241857	0.670971	-0.239249	0.2889	0.407629	0.537294	0.537294	0.25585	1
Diastolic BP	rs731236	rs157871	5075	0.110776	0.216737	0.609298	-0.260008	0.3082	0.398913	-0.508248	-0.508248	0.255962	1
Diastolic BP	rs4516035	rs12069160	5030	0.345016	0.22003	0.116935	0.138904	0.449037	0.757077	0.705364	0.705364	0.256452	1
Diastolic BP	rs2238136	rs283694	5210	-0.0183524	0.24644	0.940639	-0.0638285	0.228732	0.780215	-0.427224	-0.427224	0.257113	1
Diastolic BP	rs4516035	rs285482	5017	0.398394	0.220035	0.0702632	-0.232066	0.238622	0.330836	0.388422	0.388422	0.257913	1
Diastolic BP	rs2238136	rs10918172	5138	-0.010516	0.247761	0.966146	0.22588	0.277128	0.415066	-0.506457	-0.506457	0.259104	1
Diastolic BP	rs886441	rs285480	5141	0.144074	0.266885	0.589333	-0.204594	0.25242	0.417674	0.482942	0.482942	0.26929	1
Diastolic BP	rs1540339	rs157861	5136	-0.101057	0.222463	0.649657	-0.0504049	0.262209	0.847568	0.434209	0.434209	0.269442	1
Diastolic BP	rs4516035	rs283695	5199	0.406998	0.216322	0.0599669	-0.180347	0.21228	0.395603	0.332171	0.332171	0.272325	1
Diastolic BP	rs731236	rs285480	5141	0.0967214	0.215707	0.653889	-0.219293	0.252242	0.384683	-0.383672	-0.383672	0.281014	1
Diastolic BP	rs7132324	rs283694	5207	-0.0705813	0.226541	0.755387	-0.0588311	0.228758	0.797053	-0.365069	-0.365069	0.285101	1
Diastolic BP	rs2239179	rs10489745	5142	-0.0088745	0.213556	0.966854	-0.0435032	0.375236	0.907708	0.567816	0.567816	0.288964	1
Diastolic BP	rs2254210	rs17429123	5105	0.216034	0.223947	0.334759	0.0506897	0.277493	0.855064	0.440269	0.440269	0.289185	1
Diastolic BP	rs7132324	rs12069160	5029	-0.039299	0.230225	0.864468	0.146713	0.449165	0.743958	-0.690688	-0.690688	0.295639	1
Diastolic BP	rs11574143	rs285482	4891	-0.259798	0.375688	0.489268	-0.188047	0.24144	0.436101	0.605348	0.605348	0.297019	1
Diastolic BP	rs2189480	rs285429	5134	-0.135369	0.223594	0.544924	-0.225311	0.297486	0.448855	0.4599	0.4599	0.297054	1
Diastolic BP	rs2254210	rs466639	5101	0.177716	0.224359	0.428338	-0.0366876	0.323966	0.909841	0.504752	0.504752	0.297614	1
Diastolic BP	rs886441	rs10489745	5143	0.137216	0.266773	0.607027	-0.0195509	0.375252	0.95845	-0.694498	-0.694498	0.297914	1
Diastolic BP	rs2189480	rs157864	5204	-0.14696	0.222019	0.508047	-0.246053	0.28875	0.394181	-0.437926	-0.437926	0.300116	1
Diastolic BP	rs2239182	rs380518	5155	-0.101113	0.211674	0.632896	0.162586	0.301541	0.589784	-0.443475	-0.443475	0.300585	1
Diastolic BP	rs2283342	rs746332	5210	-0.106053	0.306695	0.729513	-0.262532	0.317776	0.408755	-0.674069	-0.674069	0.301444	1
Diastolic BP	rs2254210	rs285429	5139	0.23367	0.223536	0.295919	-0.225399	0.297104	0.448094	-0.439915	-0.439915	0.305184	1
Diastolic BP	rs886441	rs285482	4949	0.0708903	0.2733	0.795348	-0.203531	0.240438	0.397313	-0.439662	-0.439662	0.312171	1
Diastolic BP	rs1540339	rs157871	5070	-0.141694	0.22402	0.527086	-0.221333	0.309247	0.474199	0.459868	0.459868	0.316417	1
Diastolic BP	rs7299460	rs466639	5057	-0.325151	0.233638	0.164079	-0.0592658	0.324441	0.855064	-0.501187	-0.501187	0.318673	1
Diastolic BP	rs3890733	rs157872	5066	0.387931	0.229045	0.0903861	-0.0028285	0.216656	0.989584	-0.322799	-0.322799	0.321045	1
Diastolic BP	rs7299460	rs12739596	5143	-0.371957	0.231196	0.107714	-0.0936228	0.252621	0.710947	0.387033	0.387033	0.32514	1
Diastolic BP	rs1540339	rs17429123	5032	-0.161655	0.225037	0.472574	0.0499307	0.279568	0.858259	-0.399599	-0.399599	0.325975	1
Diastolic BP	rs2107301	rs157861	5203	-0.0996514	0.241765	0.680222	-0.0794173	0.260257	0.760265	0.409407	0.409407	0.331288	1
Diastolic BP	rs2254210	rs3753898	5211	0.233643	0.221845	0.292307	0.0532508	0.257015	0.83587	0.374848	0.374848	0.33314	1
Diastolic BP	rs2254210	rs157861	5210	0.2346	0.221874	0.290397	-0.0731287	0.260117	0.778616	-0.374503	-0.374503	0.336395	1
Diastolic BP	rs2107301	rs6669441	5128	-0.10836	0.243623	0.656494	-0.151788	0.26269	0.563408	-0.404389	-0.404389	0.339176	1
Diastolic BP	rs3847987	rs157871	5022	-0.381494	0.339948	0.261826	-0.137512	0.309615	0.656963	0.650721	0.650721	0.341896	1
Diastolic BP	rs7299460	rs17429123	5061	-0.358864	0.233261	0.123997	-0.0051311	0.278079	0.985279	0.407519	0.407519	0.343592	1
Diastolic BP	rs11568820	rs285480	5209	-0.382173	0.259507	0.140896	-0.227704	0.250472	0.36334	-0.411749	-0.411749	0.345471	1
Diastolic BP	rs2239186	rs285429	5137	-0.211159	0.271561	0.436854	-0.213522	0.297098	0.472364	0.510129	0.510129	0.34572	1
Diastolic BP	rs3819545	rs285429	5137	-0.188985	0.221562	0.393717	-0.221555	0.297022	0.455748	0.409075	0.409075	0.348891	1
Diastolic BP	rs3890733	rs12739596	5177	0.426537	0.226307	0.0595168	-0.0381254	0.252114	0.879806	-0.360648	-0.360648	0.350216	1
Diastolic BP	rs2107301	rs746332	5205	-0.10269	0.2417	0.670951	-0.287619	0.318379	0.366363	-0.477614	-0.477614	0.351564	1
Diastolic BP	rs731236	rs746332	5143	0.0968717	0.215648	0.653297	-0.198207	0.318751	0.534085	-0.424026	-0.424026	0.352383	1
Diastolic BP	rs11568820	rs157864	5208	-0.392751	0.259393	0.130058	-0.229721	0.288522	0.425952	-0.459887	-0.459887	0.360631	1
Diastolic BP	rs3847987	rs157864	5087	-0.406635	0.338717	0.229995	-0.216467	0.291897	0.458373	0.600095	0.600095	0.361377	1
Diastolic BP	rs731236	rs3753898	5142	0.0942552	0.215713	0.662168	0.0213486	0.258628	0.934216	0.336291	0.336291	0.364492	1
Diastolic BP	rs1540339	rs746332	5138	-0.103258	0.222412	0.642479	-0.28638	0.319771	0.370519	-0.423426	-0.423426	0.365648	1
Diastolic BP	rs2239186	rs10489745	5210	-0.184237	0.269355	0.494009	-0.0973203	0.373016	0.794179	-0.627321	-0.627321	0.36786	1
Diastolic BP	rs739837	rs157864	5092	0.0863544	0.213845	0.686364	-0.152457	0.291435	0.60091	0.366217	0.366217	0.369605	1
Diastolic BP	rs7132324	rs2281985	5205	-0.0650069	0.226569	0.774186	-0.0008387	0.211447	0.996835	-0.285394	-0.285394	0.369618	1
Diastolic BP	rs739837	rs3753898	5094	0.0814479	0.213751	0.703188	0.0269719	0.259472	0.917214	-0.331874	-0.331874	0.371169	1
Diastolic BP	rs2238136	rs157872	5077	-0.0195343	0.249397	0.937572	-0.0070334	0.216527	0.974088	-0.320866	-0.320866	0.373393	1
Diastolic BP	rs2238136	rs285429	5140	-0.0163977	0.247597	0.947199	-0.215981	0.297112	0.467298	0.437273	0.437273	0.374633	1
Diastolic BP	rs2239182	rs285480	5206	-0.0813137	0.210628	0.699474	-0.229134	0.250875	0.361107	0.311255	0.311255	0.377065	1
Diastolic BP	rs2239186	rs2134095	5119	-0.236392	0.271891	0.38465	-0.204564	0.223266	0.359586	0.357674	0.357674	0.379441	1
Diastolic BP	rs2239182	rs283695	5196	-0.0791917	0.210964	0.707393	-0.181234	0.212419	0.393593	-0.262886	-0.262886	0.380154	1
Diastolic BP	rs4516035	rs283694	5208	0.40721	0.216049	0.0595124	-0.0570969	0.22876	0.802912	0.28361	0.28361	0.38175	1
Diastolic BP	rs11574143	rs10800098	5042	-0.224274	0.368986	0.543338	0.187361	0.471576	0.691158	-0.897003	-0.897003	0.382821	1
Diastolic BP	rs3890733	rs10489745	5202	0.420597	0.225958	0.0627452	-0.132586	0.37373	0.722781	0.487098	0.487098	0.384858	1
Diastolic BP	rs3819545	rs12069160	5029	-0.176822	0.224108	0.430147	0.15976	0.449335	0.722194	-0.568339	-0.568339	0.386522	1
Diastolic BP	rs2238136	rs12739596	5188	-0.0114986	0.246486	0.962794	-0.0340167	0.251847	0.892562	-0.352082	-0.352082	0.388671	1
Diastolic BP	rs7132324	rs283695	5198	-0.0705689	0.226665	0.755558	-0.17479	0.212417	0.410625	-0.273521	-0.273521	0.389081	1
Diastolic BP	rs2283342	rs10489745	5210	-0.106567	0.306767	0.728315	-0.0979407	0.372932	0.792851	-0.671574	-0.671574	0.394076	1
Diastolic BP	rs3847987	rs12739596	5066	-0.388613	0.33895	0.251634	-0.0922762	0.254133	0.716544	0.472991	0.472991	0.3942	1
Diastolic BP	rs2239179	rs380518	5088	0.014008	0.214628	0.947964	0.146252	0.303594	0.630015	0.375182	0.375182	0.394863	1
Diastolic BP	rs3847987	rs17429123	4983	-0.37915	0.341404	0.26681	0.0258738	0.279916	0.926357	0.524857	0.524857	0.395102	1
Diastolic BP	rs12721364	rs283694	5209	-0.0438109	0.298574	0.883348	-0.0680678	0.228684	0.765982	-0.395493	-0.395493	0.395461	1
Diastolic BP	rs3890733	rs283695	5191	0.415374	0.226309	0.066499	-0.201232	0.212455	0.343594	0.268658	0.268658	0.39607	1
Diastolic BP	rs3819545	rs746332	5210	-0.185508	0.21979	0.398695	-0.269854	0.317763	0.395792	-0.389262	-0.389262	0.397444	1
Diastolic BP	rs4516035	rs157864	5208	0.407713	0.21613	0.0592934	-0.223958	0.288671	0.437888	0.348543	0.348543	0.403525	1
Diastolic BP	rs1540339	rs12069160	4963	-0.106984	0.226555	0.636791	0.184585	0.453185	0.683802	-0.555453	-0.555453	0.411043	1
Diastolic BP	rs11574143	rs12069160	4917	-0.234344	0.372271	0.529052	0.165959	0.454904	0.71526	-0.845974	-0.845974	0.412112	1
Diastolic BP	rs11568820	rs285429	5138	-0.436045	0.260729	0.0945053	-0.222074	0.296916	0.454534	0.425974	0.425974	0.41254	1
Diastolic BP	rs4516035	rs10918172	5136	0.423736	0.217508	0.0514524	0.222909	0.277039	0.42108	-0.324063	-0.324063	0.412975	1
Diastolic BP	rs11574143	rs157871	5017	-0.21697	0.368573	0.556105	-0.197169	0.310372	0.525283	0.605568	0.605568	0.414568	1
Diastolic BP	rs2283342	rs3753898	5209	-0.10372	0.306796	0.735319	0.0460518	0.257001	0.857796	0.439637	0.439637	0.415027	1
Diastolic BP	rs2254210	rs283695	5200	0.220767	0.222134	0.320343	-0.182177	0.212288	0.390845	0.253575	0.253575	0.415381	1
Diastolic BP	rs12721364	rs2134095	5121	-0.0610839	0.300426	0.838889	-0.197115	0.223161	0.377123	0.37074	0.37074	0.416746	1
Diastolic BP	rs2239179	rs157864	5139	-0.0118537	0.213617	0.95575	-0.195663	0.291012	0.501387	-0.335235	-0.335235	0.417	1
Diastolic BP	rs2189480	rs283694	5204	-0.136976	0.222066	0.537377	-0.0711669	0.228831	0.755811	-0.269022	-0.269022	0.418146	1
Diastolic BP	rs7136534	rs12739596	5153	-0.398219	0.240645	0.0980264	-0.0484671	0.252616	0.847859	0.328467	0.328467	0.418647	1
Diastolic BP	rs11568820	rs10489745	5211	-0.389956	0.25932	0.132702	-0.0768703	0.372817	0.836652	-0.51145	-0.51145	0.425692	1
Diastolic BP	rs3890733	rs746332	5202	0.422601	0.225964	0.0615108	-0.25217	0.318163	0.428057	0.379716	0.379716	0.426203	1
Diastolic BP	rs2239182	rs17429123	5101	-0.118626	0.212451	0.576617	0.0383393	0.2778	0.890238	-0.313078	-0.313078	0.427252	1
Diastolic BP	rs2189480	rs746332	5207	-0.143371	0.221921	0.518277	-0.261333	0.317887	0.411061	-0.375103	-0.375103	0.428262	1
Diastolic BP	rs11574143	rs285480	5083	-0.216826	0.367437	0.555147	-0.189458	0.254342	0.456369	0.481312	0.481312	0.431451	1
Diastolic BP	rs2189480	rs2134095	5116	-0.18523	0.223846	0.408	-0.210158	0.223172	0.346398	-0.257721	-0.257721	0.435578	1
Diastolic BP	rs2107301	rs2281985	5200	-0.090235	0.242109	0.709384	-0.0111046	0.211673	0.958163	-0.263772	-0.263772	0.436005	1
Diastolic BP	rs3847987	rs380518	5036	-0.384422	0.339814	0.257994	0.189319	0.306208	0.536426	-0.512721	-0.512721	0.436328	1
Diastolic BP	rs2107301	rs3767333	5202	-0.0892895	0.241691	0.711818	-0.0068425	0.253582	0.978474	-0.312191	-0.312191	0.436601	1
Diastolic BP	rs2238136	rs6669441	5136	-0.0229782	0.248328	0.926279	-0.135061	0.262513	0.606929	-0.344684	-0.344684	0.440211	1
Diastolic BP	rs2239182	rs283694	5205	-0.072671	0.210624	0.730088	-0.0584695	0.228847	0.79835	-0.24838	-0.24838	0.442606	1
Diastolic BP	rs3890733	rs2281985	5197	0.424085	0.226099	0.0607581	-0.0090344	0.211514	0.965932	-0.241674	-0.241674	0.443659	1
Diastolic BP	rs2189480	rs157871	5139	-0.173433	0.223486	0.437763	-0.227435	0.306907	0.458695	0.350114	0.350114	0.444689	1
Diastolic BP	rs3847987	rs466639	4979	-0.471325	0.343453	0.170028	-0.0207362	0.328277	0.949636	0.568012	0.568012	0.444715	1
Diastolic BP	rs2239186	rs283694	5207	-0.18154	0.269362	0.500364	-0.0656397	0.228748	0.774161	0.309871	0.309871	0.448132	1
Diastolic BP	rs3819545	rs157861	5208	-0.183177	0.219877	0.404834	-0.0798167	0.260144	0.758995	0.290314	0.290314	0.448553	1
Diastolic BP	rs7132324	rs157872	5074	-0.0930451	0.229536	0.685228	-0.0071213	0.21659	0.973772	-0.243258	-0.243258	0.453132	1
Diastolic BP	rs886441	rs17429123	5036	0.211488	0.269273	0.432253	0.048541	0.279392	0.862079	0.378052	0.378052	0.453589	1
Diastolic BP	rs2107301	rs10800098	5159	-0.0997381	0.243327	0.681901	0.170762	0.465769	0.713915	-0.566442	-0.566442	0.460081	1
Diastolic BP	rs2239182	rs10489745	5208	-0.0784616	0.210555	0.70943	-0.0843675	0.373105	0.821115	-0.381999	-0.381999	0.461503	1
Diastolic BP	rs886441	rs285429	5070	0.107584	0.26901	0.689228	-0.181576	0.299056	0.543769	-0.390099	-0.390099	0.462677	1
Diastolic BP	rs7299460	rs746332	5168	-0.361088	0.230755	0.117688	-0.262035	0.319217	0.41176	-0.358962	-0.358962	0.462708	1
Diastolic BP	rs2283342	rs3767333	5207	-0.100691	0.306766	0.742748	-0.0048508	0.253557	0.984738	-0.371997	-0.371997	0.463722	1
Diastolic BP	rs7136534	rs10489745	5178	-0.381873	0.24027	0.112043	-0.0974685	0.3734	0.79408	-0.439109	-0.439109	0.465838	1
Diastolic BP	rs2238136	rs285480	5211	-0.0169086	0.246197	0.945248	-0.23099	0.250574	0.356652	-0.296783	-0.296783	0.467819	1
Diastolic BP	rs7132324	rs10489745	5210	-0.0712505	0.226417	0.753012	-0.0980584	0.373108	0.792703	-0.402663	-0.402663	0.469784	1
Diastolic BP	rs739837	rs157872	4960	0.123163	0.216802	0.569999	-0.0109602	0.218782	0.960048	0.223566	0.223566	0.471895	1
Diastolic BP	rs7136534	rs6669441	5101	-0.372238	0.241785	0.123734	-0.172328	0.263841	0.513688	0.302716	0.302716	0.472399	1
Diastolic BP	rs2107301	rs283694	5202	-0.0988949	0.241787	0.682545	-0.0639521	0.228852	0.779913	0.264402	0.264402	0.473515	1
Diastolic BP	rs731236	rs12739596	5120	0.0910469	0.215931	0.673299	-0.11055	0.253007	0.662169	0.262654	0.262654	0.474978	1
Diastolic BP	rs11574143	rs157861	5083	-0.213584	0.367626	0.561279	0.0246006	0.263701	0.925677	0.445026	0.445026	0.475247	1
Diastolic BP	rs2283342	rs2281985	5205	-0.111924	0.307035	0.715476	-0.002625	0.211473	0.990097	-0.307318	-0.307318	0.477554	1
Diastolic BP	rs3819545	rs285480	5208	-0.184101	0.2198	0.402302	-0.236179	0.250615	0.346033	0.260393	0.260393	0.47912	1
Diastolic BP	rs3890733	rs157864	5199	0.418685	0.226023	0.0640252	-0.250459	0.28889	0.385999	0.306073	0.306073	0.480072	1
Diastolic BP	rs2283342	rs285482	5016	0.0028438	0.313256	0.992757	-0.229929	0.238701	0.335467	0.348249	0.348249	0.481264	1
Diastolic BP	rs886441	rs2134095	5054	0.168811	0.270115	0.532026	-0.177315	0.224362	0.429386	0.278541	0.278541	0.484549	1
Diastolic BP	rs3847987	rs2134095	5007	-0.412546	0.341778	0.227467	-0.155061	0.225162	0.491068	0.342773	0.342773	0.486606	1
Diastolic BP	rs1540339	rs12739596	5115	-0.114193	0.22266	0.608072	-0.0375728	0.253468	0.882163	-0.254417	-0.254417	0.486776	1
Diastolic BP	rs886441	rs746332	5143	0.13678	0.266751	0.608139	-0.29004	0.319542	0.364092	0.391003	0.391003	0.488553	1
Diastolic BP	rs4516035	rs3767333	5208	0.413607	0.215966	0.0555279	-0.005722	0.253213	0.981972	-0.249521	-0.249521	0.494489	1
Diastolic BP	rs2283342	rs285429	5137	-0.121408	0.309286	0.694675	-0.216962	0.297036	0.465165	0.42237	0.42237	0.49483	1
Diastolic BP	rs3890733	rs157861	5200	0.417174	0.226008	0.0649721	-0.089916	0.260235	0.729719	-0.26368	-0.26368	0.499996	1
Diastolic BP	rs11574143	rs17429123	4978	-0.196988	0.370378	0.594848	-0.0079414	0.281746	0.977515	0.463202	0.463202	0.502082	1
Diastolic BP	rs3847987	rs12069160	4918	-0.398608	0.344762	0.247662	0.0900545	0.454269	0.842865	-0.663984	-0.663984	0.503481	1
Diastolic BP	rs739837	rs17429123	4988	0.0723878	0.21575	0.737249	0.0337966	0.279738	0.903842	-0.261643	-0.261643	0.50407	1
Diastolic BP	rs886441	rs157871	5075	0.128476	0.268913	0.632841	-0.204082	0.309129	0.509166	-0.370836	-0.370836	0.50437	1
Diastolic BP	rs2239186	rs12739596	5185	-0.169732	0.269813	0.529329	-0.0322001	0.251936	0.898304	-0.302322	-0.302322	0.504913	1
Diastolic BP	rs2107301	rs157872	5071	-0.0948004	0.245717	0.699653	-0.0119793	0.216699	0.955917	-0.231104	-0.231104	0.509173	1
Diastolic BP	rs4516035	rs157872	5075	0.415545	0.218987	0.0578081	-0.0102538	0.216469	0.962221	-0.203146	-0.203146	0.509515	1
Diastolic BP	rs2254210	rs157871	5144	0.222885	0.222894	0.317376	-0.219214	0.306853	0.475015	-0.293393	-0.293393	0.509616	1
Diastolic BP	rs2239182	rs3753898	5207	-0.0773155	0.210557	0.713488	0.0437122	0.257061	0.864981	-0.234614	-0.234614	0.512287	1
Diastolic BP	rs3890733	rs285429	5130	0.442353	0.227423	0.0518213	-0.207898	0.297175	0.484221	-0.288278	-0.288278	0.512956	1
Diastolic BP	rs886441	rs10918172	5068	0.120476	0.268635	0.653829	0.184026	0.279126	0.509738	0.32483	0.32483	0.51487	1
Diastolic BP	rs2239179	rs3753898	5141	-0.009515	0.213567	0.964465	0.0791286	0.258899	0.759895	0.237495	0.237495	0.516204	1
Diastolic BP	rs3847987	rs10800098	5046	-0.408264	0.340078	0.230001	0.15843	0.471009	0.736611	-0.617797	-0.617797	0.523917	1
Diastolic BP	rs731236	rs157872	5007	0.0713048	0.218745	0.744458	-0.0273622	0.217951	0.900099	-0.200128	-0.200128	0.52422	1
Diastolic BP	rs3890733	rs157871	5134	0.440416	0.227208	0.0526319	-0.200464	0.307079	0.513909	-0.289672	-0.289672	0.526358	1
Diastolic BP	rs886441	rs157864	5140	0.142955	0.266933	0.592295	-0.210261	0.291023	0.470026	0.325712	0.325712	0.52648	1
Diastolic BP	rs886441	rs12069160	4968	0.139012	0.272648	0.610173	0.198687	0.452395	0.660544	-0.505929	-0.505929	0.529699	1
Diastolic BP	rs4516035	rs285480	5209	0.400711	0.216054	0.0636985	-0.225219	0.250566	0.368779	0.228139	0.228139	0.532419	1
Diastolic BP	rs7132324	rs380518	5156	-0.0972944	0.227414	0.668794	0.158525	0.301537	0.599102	-0.27795	-0.27795	0.533485	1
Diastolic BP	rs886441	rs157872	5007	0.11141	0.27016	0.680074	-0.0190165	0.218053	0.930508	0.24003	0.24003	0.53356	1
Diastolic BP	rs2107301	rs10918172	5130	-0.0925853	0.243534	0.703832	0.228649	0.277322	0.409701	-0.272453	-0.272453	0.537699	1
Diastolic BP	rs739837	rs157871	5027	0.0581964	0.215225	0.786865	-0.234794	0.309525	0.44815	0.272302	0.272302	0.53974	1
Diastolic BP	rs731236	rs285482	4949	0.137272	0.220183	0.533021	-0.23012	0.239935	0.337559	-0.210884	-0.210884	0.540155	1
Diastolic BP	rs2239182	rs12739596	5183	-0.076321	0.210895	0.717448	-0.0450226	0.252083	0.858257	-0.217712	-0.217712	0.54034	1
Diastolic BP	rs2283342	rs10918172	5135	-0.125037	0.308845	0.685602	0.224156	0.27748	0.419227	-0.336245	-0.336245	0.544039	1
Diastolic BP	rs2239179	rs17429123	5036	-0.0013522	0.215826	0.995001	0.0422845	0.279427	0.879725	0.24168	0.24168	0.546881	1
Diastolic BP	rs1540339	rs6669441	5061	-0.115214	0.224186	0.607329	-0.12792	0.264483	0.628648	-0.232987	-0.232987	0.54876	1
Diastolic BP	rs7299460	rs3767333	5165	-0.370216	0.230733	0.10866	-0.0347252	0.253901	0.89122	0.23617	0.23617	0.54932	1
Diastolic BP	rs2107301	rs285480	5203	-0.105866	0.241769	0.661491	-0.242664	0.250935	0.33357	0.242955	0.242955	0.550638	1
Diastolic BP	rs4516035	rs285429	5138	0.448004	0.21732	0.0393062	-0.220304	0.297066	0.458363	-0.248259	-0.248259	0.555142	1
Diastolic BP	rs886441	rs3767333	5140	0.129977	0.266779	0.626132	-0.0323618	0.255184	0.89909	0.267131	0.267131	0.55796	1
Diastolic BP	rs2238136	rs157871	5145	-0.0163077	0.247849	0.947542	-0.212629	0.306968	0.488544	0.302627	0.302627	0.560026	1
Diastolic BP	rs2238136	rs157861	5211	-0.0205412	0.246257	0.933526	-0.075676	0.26011	0.77111	0.247066	0.247066	0.56619	1
Diastolic BP	rs11574143	rs157864	5082	-0.215918	0.367524	0.556898	-0.188604	0.292427	0.518982	0.399619	0.399619	0.567995	1
Diastolic BP	rs3847987	rs746332	5090	-0.405974	0.338636	0.230642	-0.26847	0.320658	0.402493	0.412318	0.412318	0.569592	1
Diastolic BP	rs3847987	rs157861	5088	-0.401848	0.338777	0.23561	0.0113909	0.263145	0.965474	0.327588	0.327588	0.570017	1
Diastolic BP	rs12721364	rs6669441	5135	-0.0701494	0.300547	0.815456	-0.13059	0.262475	0.618836	0.307003	0.307003	0.572206	1
Diastolic BP	rs3890733	rs10800098	5156	0.419196	0.227226	0.0651184	0.0940282	0.465983	0.840093	-0.378075	-0.378075	0.577799	1
Diastolic BP	rs12721364	rs3753898	5211	-0.0328588	0.298504	0.912352	0.039835	0.256914	0.876787	0.28968	0.28968	0.579061	1
Diastolic BP	rs7136534	rs157861	5176	-0.376641	0.240449	0.117314	-0.056203	0.26098	0.8295	0.228096	0.228096	0.582802	1
Diastolic BP	rs2239186	rs157872	5075	-0.176472	0.273166	0.518293	-0.0044946	0.216623	0.983447	0.214801	0.214801	0.585978	1
Diastolic BP	rs7136534	rs3767333	5175	-0.393037	0.240227	0.101878	-0.0215598	0.254032	0.932368	0.22252	0.22252	0.586362	1
Diastolic BP	rs11568820	rs6669441	5134	-0.395243	0.260872	0.129813	-0.130553	0.262237	0.618614	0.243102	0.243102	0.587585	1
Diastolic BP	rs739837	rs746332	5095	0.0791824	0.213689	0.710989	-0.256184	0.32015	0.423632	0.244419	0.244419	0.589398	1
Diastolic BP	rs2238136	rs3753898	5212	-0.0160844	0.246225	0.947918	0.0437244	0.256926	0.864873	-0.230432	-0.230432	0.589507	1
Diastolic BP	rs2238136	rs17429123	5106	-0.0171179	0.248474	0.945078	0.0488848	0.277484	0.860166	-0.243133	-0.243133	0.590038	1
Diastolic BP	rs2239179	rs12739596	5119	0.0114913	0.214007	0.95718	-0.0390398	0.25341	0.87757	0.195163	0.195163	0.590046	1
Diastolic BP	rs4516035	rs2134095	5120	0.461282	0.217977	0.0343769	-0.192965	0.223136	0.387196	0.169785	0.169785	0.59617	1
Diastolic BP	rs3847987	rs285480	5088	-0.405944	0.338614	0.230647	-0.273209	0.254178	0.282484	0.297781	0.297781	0.600016	1
Diastolic BP	rs2283342	rs283694	5207	-0.1046	0.306797	0.73316	-0.0623439	0.22874	0.785207	0.242987	0.242987	0.601747	1
Diastolic BP	rs2239179	rs285429	5069	0.0070543	0.214955	0.973821	-0.186813	0.299163	0.532359	-0.219355	-0.219355	0.60251	1
Diastolic BP	rs2239179	rs2134095	5053	0.0022163	0.215746	0.991804	-0.179062	0.224463	0.425061	-0.166916	-0.166916	0.603429	1
Diastolic BP	rs4516035	rs746332	5211	0.41175	0.215994	0.0566663	-0.270865	0.317801	0.394082	0.240127	0.240127	0.603986	1
Diastolic BP	rs11574143	rs466639	4974	-0.284862	0.371925	0.443765	0.0467421	0.32825	0.886772	0.405347	0.405347	0.606074	1
Diastolic BP	rs11574143	rs12739596	5061	-0.204605	0.367869	0.578106	-0.114834	0.255693	0.653372	0.31743	0.31743	0.607359	1
Diastolic BP	rs2238136	rs157864	5210	-0.0097151	0.246407	0.968552	-0.23376	0.28866	0.418086	0.242298	0.242298	0.610731	1
Diastolic BP	rs2238136	rs746332	5213	-0.0195583	0.2462	0.936685	-0.26066	0.317797	0.412135	-0.270979	-0.270979	0.614516	1
Diastolic BP	rs2239186	rs285482	5016	-0.18205	0.274864	0.507792	-0.242272	0.238892	0.310561	0.219841	0.219841	0.614679	1
Diastolic BP	rs2189480	rs285482	5014	-0.149064	0.226854	0.511152	-0.248529	0.238707	0.297858	0.176596	0.176596	0.615536	1
Diastolic BP	rs7299460	rs10489745	5168	-0.360454	0.230772	0.118361	-0.144332	0.374238	0.699758	-0.289261	-0.289261	0.616938	1
Diastolic BP	rs2239179	rs746332	5142	-0.0077552	0.213535	0.97103	-0.281865	0.31959	0.37784	0.220876	0.220876	0.619232	1
Diastolic BP	rs2189480	rs17429123	5100	-0.159471	0.224327	0.477187	0.0446708	0.277639	0.872182	0.203345	0.203345	0.627108	1
Diastolic BP	rs4516035	rs10800098	5165	0.390565	0.217119	0.0721005	0.144466	0.465285	0.756201	0.313065	0.313065	0.628134	1
Diastolic BP	rs7136534	rs285482	4988	-0.394276	0.245392	0.10818	-0.250648	0.23927	0.294897	-0.18586	-0.18586	0.628537	1
Diastolic BP	rs7132324	rs157871	5142	-0.0853917	0.228131	0.708189	-0.204094	0.306965	0.506159	0.228041	0.228041	0.630259	1
Diastolic BP	rs7299460	rs157864	5165	-0.362835	0.230855	0.116082	-0.238819	0.289192	0.408946	-0.213933	-0.213933	0.630867	1
Diastolic BP	rs3819545	rs283694	5207	-0.178939	0.219974	0.415993	-0.0637806	0.228745	0.780388	0.15922	0.15922	0.633982	1
Diastolic BP	rs886441	rs3753898	5142	0.137243	0.266809	0.607002	0.0977785	0.258818	0.705603	-0.22049	-0.22049	0.635306	1
Diastolic BP	rs739837	rs285480	5093	0.0803384	0.213769	0.707068	-0.216792	0.253449	0.392388	0.169501	0.169501	0.636436	1
Diastolic BP	rs7132324	rs285429	5137	-0.0697948	0.228194	0.759726	-0.208404	0.297147	0.483116	0.217529	0.217529	0.636544	1
Diastolic BP	rs2189480	rs2281985	5202	-0.147478	0.222059	0.506629	-0.0113223	0.211525	0.957314	-0.14829	-0.14829	0.63717	1
Diastolic BP	rs12721364	rs283695	5200	-0.0405244	0.29901	0.892199	-0.181051	0.212283	0.393767	0.203332	0.203332	0.639145	1
Diastolic BP	rs731236	rs2281985	5138	0.0981011	0.215852	0.6495	-0.036567	0.212558	0.863418	0.14257	0.14257	0.640972	1
Diastolic BP	rs2239186	rs746332	5210	-0.186202	0.269311	0.489345	-0.269458	0.317941	0.396749	-0.271083	-0.271083	0.641076	1
Diastolic BP	rs11574143	rs285429	5013	-0.228088	0.369396	0.536958	-0.256705	0.300792	0.393462	0.328174	0.328174	0.644137	1
Diastolic BP	rs1540339	rs380518	5084	-0.147164	0.223612	0.51049	0.162344	0.303663	0.592938	0.208877	0.208877	0.644981	1
Diastolic BP	rs3819545	rs285482	5016	-0.180447	0.224669	0.421914	-0.238181	0.238668	0.318346	0.161611	0.161611	0.645539	1
Diastolic BP	rs3847987	rs3767333	5088	-0.394554	0.338546	0.243897	-0.0555728	0.255449	0.827789	0.250581	0.250581	0.651545	1
Diastolic BP	rs7132324	rs10800098	5164	-0.047823	0.227609	0.83359	0.1558	0.465441	0.737838	-0.309872	-0.309872	0.651749	1
Diastolic BP	rs2254210	rs157864	5210	0.231502	0.221886	0.296841	-0.229041	0.288657	0.42754	0.196403	0.196403	0.652862	1
Diastolic BP	rs7132324	rs12739596	5185	-0.0642871	0.226791	0.776832	-0.0353618	0.251949	0.888387	-0.167853	-0.167853	0.656039	1
Diastolic BP	rs11568820	rs2134095	5120	-0.428681	0.261967	0.101818	-0.191609	0.223036	0.390328	-0.172215	-0.172215	0.657586	1
Diastolic BP	rs12721364	rs10918172	5137	-0.0981707	0.301706	0.744903	0.224668	0.277178	0.417659	-0.241766	-0.241766	0.659972	1
Diastolic BP	rs3819545	rs380518	5156	-0.234398	0.220996	0.288901	0.160896	0.301514	0.593622	0.195558	0.195558	0.660828	1
Diastolic BP	rs2239186	rs283695	5199	-0.182444	0.269676	0.498734	-0.187281	0.212362	0.377876	0.166839	0.166839	0.663366	1
Diastolic BP	rs7132324	rs10918172	5135	-0.0773012	0.227921	0.734505	0.220629	0.277183	0.426088	-0.178983	-0.178983	0.664105	1
Diastolic BP	rs7136534	rs2134095	5087	-0.397571	0.242383	0.101013	-0.199511	0.224005	0.373158	0.155807	0.155807	0.664208	1
Diastolic BP	rs886441	rs12739596	5120	0.132776	0.267163	0.619222	-0.0326542	0.253326	0.89744	0.195318	0.195318	0.664246	1
Diastolic BP	rs2283342	rs12069160	5030	-0.0946214	0.313249	0.762615	0.137656	0.449266	0.75931	-0.439845	-0.439845	0.664633	1
Diastolic BP	rs11568820	rs746332	5211	-0.390157	0.259303	0.132477	-0.258427	0.317608	0.415873	-0.234886	-0.234886	0.666342	1
Diastolic BP	rs2189480	rs3753898	5206	-0.140619	0.221966	0.526424	0.0311334	0.256995	0.903582	0.162299	0.162299	0.666543	1
Diastolic BP	rs7136534	rs157864	5175	-0.384494	0.240349	0.109719	-0.192683	0.289212	0.505291	-0.194474	-0.194474	0.673228	1
Diastolic BP	rs2283342	rs6669441	5133	-0.0775631	0.30903	0.801833	-0.134611	0.262448	0.608039	-0.221585	-0.221585	0.674714	1
Diastolic BP	rs11574143	rs3767333	5083	-0.20773	0.36731	0.571729	-0.0471531	0.256108	0.853931	0.25387	0.25387	0.674861	1
Diastolic BP	rs3890733	rs283694	5199	0.422415	0.22604	0.0617114	-0.090896	0.228865	0.691266	0.141185	0.141185	0.679529	1
Diastolic BP	rs11568820	rs283695	5199	-0.385353	0.259713	0.137933	-0.171219	0.212194	0.419762	-0.151552	-0.151552	0.681995	1
Diastolic BP	rs2254210	rs380518	5158	0.245427	0.222574	0.270218	0.162101	0.30152	0.590868	0.180344	0.180344	0.685297	1
Diastolic BP	rs1540339	rs10918172	5063	-0.100492	0.224089	0.653849	0.192065	0.279382	0.491822	-0.164412	-0.164412	0.686705	1
Diastolic BP	rs2107301	rs285429	5132	-0.0776979	0.2436	0.749772	-0.228508	0.297207	0.442018	0.190908	0.190908	0.687376	1
Diastolic BP	rs2239179	rs157872	5006	0.0033387	0.216497	0.987697	-0.0330836	0.218153	0.879467	-0.122899	-0.122899	0.692166	1
Diastolic BP	rs4516035	rs380518	5157	0.430194	0.216842	0.0473193	0.162014	0.301468	0.591002	0.168236	0.168236	0.693678	1
Diastolic BP	rs886441	rs10800098	5098	0.171601	0.268157	0.522248	0.208839	0.46825	0.655616	-0.329837	-0.329837	0.696682	1
Diastolic BP	rs3890733	rs3767333	5199	0.434011	0.225979	0.0548392	-0.0040107	0.253513	0.987378	-0.148299	-0.148299	0.697859	1
Diastolic BP	rs3847987	rs10918172	5017	-0.337541	0.340444	0.321504	0.20261	0.279247	0.468143	0.240035	0.240035	0.698054	1
Diastolic BP	rs739837	rs2281985	5090	0.0709588	0.213931	0.740137	-0.0270597	0.213691	0.899238	-0.117435	-0.117435	0.698398	1
Diastolic BP	rs11574143	rs2134095	5001	-0.240045	0.371204	0.517878	-0.129056	0.225492	0.567123	0.206413	0.206413	0.699656	1
Diastolic BP	rs739837	rs6669441	5019	0.0985557	0.215393	0.647286	-0.125256	0.264853	0.636288	0.145116	0.145116	0.700108	1
Diastolic BP	rs2239179	rs285482	4948	0.0279135	0.217843	0.898047	-0.200131	0.240528	0.405422	-0.131586	-0.131586	0.700827	1
Diastolic BP	rs7132324	rs466639	5099	-0.0627724	0.228873	0.783891	-0.0340599	0.324011	0.916285	-0.188473	-0.188473	0.701108	1
Diastolic BP	rs12721364	rs466639	5101	-0.0403022	0.301537	0.89368	-0.0462445	0.32393	0.886485	0.252247	0.252247	0.7027	1
Diastolic BP	rs739837	rs283695	5084	0.084603	0.21409	0.69273	-0.14971	0.214193	0.484616	0.116345	0.116345	0.704198	1
Diastolic BP	rs12721364	rs157872	5076	0.0047938	0.30248	0.987356	-0.0055462	0.2165	0.979564	0.162754	0.162754	0.705329	1
Diastolic BP	rs3847987	rs283694	5087	-0.392298	0.339296	0.24765	-0.0182256	0.231515	0.937256	-0.191871	-0.191871	0.706334	1
Diastolic BP	rs12721364	rs12739596	5187	-0.0462783	0.299503	0.877208	-0.0375816	0.251836	0.881378	-0.188596	-0.188596	0.707128	1
Diastolic BP	rs886441	rs2281985	5139	0.136501	0.266903	0.609075	0.0090284	0.212753	0.966153	0.139388	0.139388	0.708504	1
Diastolic BP	rs7299460	rs157861	5166	-0.355804	0.230941	0.123458	-0.0588466	0.260653	0.821392	0.149343	0.149343	0.709077	1
Diastolic BP	rs7132324	rs3767333	5207	-0.0764048	0.226373	0.735741	-6.04e-05	0.253331	0.99981	-0.135551	-0.135551	0.716579	1
Diastolic BP	rs2239182	rs3767333	5205	-0.0683391	0.210491	0.745447	-0.0059726	0.253495	0.981204	0.129386	0.129386	0.716644	1
Diastolic BP	rs3819545	rs3753898	5209	-0.183767	0.219847	0.403256	0.0440059	0.256956	0.864027	0.132909	0.132909	0.723039	1
Diastolic BP	rs7299460	rs283695	5156	-0.353633	0.23107	0.125975	-0.175673	0.213015	0.409581	-0.115687	-0.115687	0.724668	1
Diastolic BP	rs739837	rs285429	5022	0.0293262	0.215229	0.891625	-0.192794	0.299644	0.519987	0.148859	0.148859	0.725553	1
Diastolic BP	rs2283342	rs157864	5207	-0.113311	0.306854	0.711943	-0.23059	0.288771	0.424605	0.212302	0.212302	0.725975	1
Diastolic BP	rs2239186	rs157864	5207	-0.189301	0.269445	0.482362	-0.240964	0.288863	0.404218	0.183561	0.183561	0.728149	1
Diastolic BP	rs731236	rs283695	5132	0.0921457	0.216014	0.669709	-0.134656	0.213509	0.52828	-0.106867	-0.106867	0.728955	1
Diastolic BP	rs739837	rs466639	4984	0.120889	0.216127	0.575952	0.0142129	0.327224	0.965357	-0.157147	-0.157147	0.728979	1
Diastolic BP	rs3847987	rs285429	5018	-0.397911	0.340896	0.243164	-0.177034	0.299963	0.555093	0.223126	0.223126	0.729702	1
Diastolic BP	rs7132324	rs3753898	5209	-0.0700248	0.226449	0.757159	0.0450377	0.257005	0.860897	-0.13438	-0.13438	0.730017	1
Diastolic BP	rs886441	rs283695	5131	0.132226	0.267141	0.620644	-0.164565	0.213516	0.440896	0.128303	0.128303	0.732634	1
Diastolic BP	rs886441	rs6669441	5066	0.120174	0.268776	0.654811	-0.114861	0.264321	0.663906	0.154066	0.154066	0.735668	1
Diastolic BP	rs2254210	rs6669441	5135	0.22742	0.223209	0.308316	-0.139096	0.262363	0.596021	0.12789	0.12789	0.737243	1
Diastolic BP	rs12721364	rs12069160	5031	0.0136536	0.303827	0.964158	0.14272	0.449051	0.75063	-0.2935	-0.2935	0.737873	1
Diastolic BP	rs731236	rs283694	5140	0.0934187	0.215688	0.664945	-0.0367031	0.230102	0.873275	0.108131	0.108131	0.742348	1
Diastolic BP	rs1540339	rs283694	5135	-0.0965714	0.222557	0.664367	-0.0422129	0.230468	0.854679	0.112213	0.112213	0.742441	1
Diastolic BP	rs731236	rs285429	5070	0.137315	0.217095	0.527081	-0.252193	0.298158	0.397682	-0.142202	-0.142202	0.742554	1
Diastolic BP	rs2254210	rs10489745	5212	0.233481	0.221774	0.292487	-0.100212	0.372869	0.788126	0.177186	0.177186	0.743586	1
Diastolic BP	rs1540339	rs157864	5135	-0.100624	0.222473	0.651072	-0.209999	0.291147	0.470771	0.138844	0.138844	0.747787	1
Diastolic BP	rs2189480	rs10489745	5207	-0.142422	0.221973	0.521149	-0.0937152	0.373105	0.801688	-0.173169	-0.173169	0.750174	1
Diastolic BP	rs7299460	rs2134095	5078	-0.377817	0.232778	0.104635	-0.178583	0.223797	0.424926	-0.109511	-0.109511	0.751221	1
Diastolic BP	rs2254210	rs2134095	5121	0.184768	0.224093	0.409686	-0.199352	0.223129	0.371663	0.103506	0.103506	0.751692	1
Diastolic BP	rs2107301	rs3753898	5204	-0.0995512	0.241793	0.680561	0.0445131	0.257165	0.862586	0.128765	0.128765	0.756759	1
Diastolic BP	rs7299460	rs12069160	4989	-0.330219	0.235295	0.160553	0.117747	0.450124	0.79365	0.215454	0.215454	0.757811	1
Diastolic BP	rs731236	rs466639	5032	0.0811453	0.218135	0.709911	0.01573	0.325988	0.961516	-0.138736	-0.138736	0.760395	1
Diastolic BP	rs3819545	rs10918172	5135	-0.187825	0.221593	0.396693	0.226226	0.277117	0.414336	-0.123314	-0.123314	0.7605	1
Diastolic BP	rs7299460	rs10800098	5124	-0.378879	0.232015	0.102531	0.149382	0.465728	0.748413	0.219682	0.219682	0.760561	1
Diastolic BP	rs4516035	rs157871	5143	0.440189	0.21726	0.0428064	-0.210213	0.306866	0.493356	-0.133663	-0.133663	0.761838	1
Diastolic BP	rs11574143	rs3753898	5084	-0.215541	0.367494	0.557556	0.0727698	0.259929	0.77952	-0.184245	-0.184245	0.763645	1
Diastolic BP	rs7132324	rs17429123	5103	-0.073581	0.228955	0.747937	0.0496865	0.277551	0.857931	0.12487	0.12487	0.765091	1
Diastolic BP	rs3890733	rs2134095	5111	0.456691	0.22835	0.0455576	-0.202525	0.223326	0.364526	0.0999625	0.0999625	0.767189	1
Diastolic BP	rs11574143	rs6669441	5008	-0.266	0.370319	0.472606	-0.0639332	0.265642	0.809817	-0.188331	-0.188331	0.767411	1
Diastolic BP	rs2254210	rs10800098	5166	0.237415	0.223195	0.28751	0.1564	0.46529	0.736783	0.203264	0.203264	0.767424	1
Diastolic BP	rs12721364	rs380518	5158	-0.0368941	0.299499	0.901964	0.152583	0.301446	0.612759	-0.180601	-0.180601	0.769726	1
Diastolic BP	rs2239182	rs746332	5208	-0.0791148	0.210518	0.707073	-0.269717	0.317902	0.396239	-0.129299	-0.129299	0.77102	1
Diastolic BP	rs3847987	rs3753898	5089	-0.402134	0.338674	0.235134	0.0346336	0.259563	0.893858	-0.167646	-0.167646	0.771795	1
Diastolic BP	rs2239186	rs12069160	5029	-0.171706	0.274707	0.531966	0.143566	0.44919	0.749277	-0.247202	-0.247202	0.772349	1
Diastolic BP	rs4516035	rs6669441	5134	0.405439	0.217405	0.0622515	-0.137195	0.262371	0.601065	-0.106981	-0.106981	0.776553	1
Diastolic BP	rs1540339	rs283695	5126	-0.100368	0.222774	0.652343	-0.174735	0.213638	0.413452	-0.087923	-0.087923	0.778849	1
Diastolic BP	rs2283342	rs380518	5156	-0.153863	0.309001	0.618551	0.154031	0.301478	0.60943	-0.17391	-0.17391	0.781145	1
Diastolic BP	rs12721364	rs157861	5210	-0.0312495	0.298625	0.916662	-0.0797514	0.260139	0.759181	-0.149228	-0.149228	0.781454	1
Diastolic BP	rs11568820	rs12069160	5030	-0.354548	0.264272	0.179785	0.168037	0.44912	0.708311	-0.211763	-0.211763	0.785047	1
Diastolic BP	rs2238136	rs466639	5102	0.049996	0.249439	0.841149	-0.0425264	0.32388	0.895541	-0.144641	-0.144641	0.785259	1
Diastolic BP	rs3819545	rs10489745	5210	-0.184532	0.219811	0.401226	-0.0762157	0.37315	0.838167	0.146532	0.146532	0.785285	1
Diastolic BP	rs2239186	rs3767333	5207	-0.178341	0.269302	0.507851	0.002344	0.253389	0.99262	-0.122	-0.122	0.786549	1
Diastolic BP	rs2283342	rs157871	5142	-0.116417	0.309779	0.707075	-0.214418	0.306832	0.484702	0.174826	0.174826	0.786881	1
Diastolic BP	rs7136534	rs10800098	5132	-0.400669	0.241567	0.0972525	0.167966	0.465705	0.718361	0.198976	0.198976	0.78786	1
Diastolic BP	rs2283342	rs2134095	5119	-0.160767	0.310424	0.604554	-0.196439	0.22315	0.378738	0.123266	0.123266	0.789429	1
Diastolic BP	rs2239179	rs283694	5139	-0.0165626	0.213662	0.938215	-0.042348	0.230342	0.85414	-0.0856378	-0.0856378	0.79494	1
Diastolic BP	rs2238136	rs285482	5019	0.0588195	0.251065	0.814777	-0.231884	0.238666	0.331303	0.100599	0.100599	0.798258	1
Diastolic BP	rs2239182	rs2134095	5118	-0.0916455	0.212528	0.666329	-0.198622	0.223331	0.373851	-0.0805983	-0.0805983	0.798326	1
Diastolic BP	rs2254210	rs12069160	5031	0.176375	0.226485	0.436165	0.147837	0.449056	0.742005	0.167843	0.167843	0.798836	1
Diastolic BP	rs2239186	rs157871	5142	-0.219248	0.27151	0.419409	-0.21947	0.306958	0.474652	0.144692	0.144692	0.798921	1
Diastolic BP	rs7132324	rs157864	5207	-0.0673083	0.226493	0.766344	-0.222705	0.289023	0.441012	-0.109044	-0.109044	0.803945	1
Diastolic BP	rs2239186	rs6669441	5133	-0.179489	0.270882	0.50761	-0.136684	0.262455	0.602535	-0.115319	-0.115319	0.807424	1
Diastolic BP	rs2239182	rs157861	5206	-0.0790173	0.210583	0.707504	-0.0678911	0.260395	0.794316	0.0873147	0.0873147	0.812932	1
Diastolic BP	rs11574143	rs380518	5031	-0.210855	0.368834	0.567565	0.209909	0.305329	0.49181	-0.163227	-0.163227	0.814083	1
Diastolic BP	rs3847987	rs157872	4955	-0.438523	0.342343	0.200273	0.0341935	0.219103	0.875991	0.114042	0.114042	0.814781	1
Diastolic BP	rs3819545	rs6669441	5133	-0.19629	0.221542	0.37565	-0.129238	0.262548	0.622567	-0.0892727	-0.0892727	0.815677	1
Diastolic BP	rs2189480	rs12739596	5182	-0.155217	0.222372	0.485203	-0.0423159	0.251931	0.866616	0.0881092	0.0881092	0.815849	1
Diastolic BP	rs2239182	rs6669441	5131	-0.0891552	0.211924	0.673997	-0.126439	0.262664	0.630272	-0.0853954	-0.0853954	0.815853	1
Diastolic BP	rs7132324	rs285482	5016	-0.0495092	0.23115	0.830411	-0.224183	0.238857	0.348	0.0829479	0.0829479	0.81962	1
Diastolic BP	rs2189480	rs380518	5153	-0.169744	0.223201	0.44699	0.155321	0.301866	0.6069	-0.101081	-0.101081	0.82151	1
Diastolic BP	rs2283342	rs466639	5099	-0.008741	0.310661	0.977554	-0.0344329	0.324006	0.91537	0.151997	0.151997	0.822711	1
Diastolic BP	rs1540339	rs10489745	5138	-0.10102	0.222437	0.64974	-0.0350274	0.375729	0.925728	0.120574	0.120574	0.826815	1
Diastolic BP	rs2189480	rs3767333	5204	-0.146098	0.221899	0.510311	-0.0141351	0.253329	0.955506	0.0825714	0.0825714	0.827106	1
Diastolic BP	rs11574143	rs283695	5073	-0.204	0.368015	0.57938	-0.103017	0.214817	0.631563	-0.110121	-0.110121	0.829025	1
Diastolic BP	rs12721364	rs2281985	5207	-0.0337063	0.29865	0.910144	0.0008514	0.211363	0.996786	0.0903361	0.0903361	0.82985	1
Diastolic BP	rs11568820	rs157871	5143	-0.414613	0.260704	0.111815	-0.212428	0.306672	0.488537	0.11374	0.11374	0.83006	1
Diastolic BP	rs731236	rs17429123	5036	0.0938932	0.217757	0.666353	-0.0163155	0.278853	0.953345	0.0856725	0.0856725	0.832104	1
Diastolic BP	rs2283342	rs283695	5198	-0.103383	0.307271	0.736542	-0.181293	0.212345	0.393275	-0.0917418	-0.0917418	0.833529	1
Diastolic BP	rs2239179	rs3767333	5139	-0.0097968	0.213474	0.963398	-0.0268273	0.255278	0.916308	-0.076094	-0.076094	0.834798	1
Diastolic BP	rs2189480	rs466639	5097	-0.129804	0.224906	0.563866	-0.0509911	0.323912	0.874918	-0.0985045	-0.0985045	0.83485	1
Diastolic BP	rs1540339	rs466639	5028	-0.111602	0.225255	0.620307	-0.0193239	0.327051	0.952886	0.0995405	0.0995405	0.835915	1
Diastolic BP	rs11574143	rs283694	5082	-0.202717	0.368342	0.582104	0.0254945	0.2318	0.912426	-0.111593	-0.111593	0.837435	1
Diastolic BP	rs3847987	rs6669441	5013	-0.440246	0.34146	0.197352	-0.06234	0.265362	0.814277	-0.11769	-0.11769	0.840132	1
Diastolic BP	rs2239182	rs466639	5097	-0.0908616	0.213238	0.67005	-0.0403022	0.324209	0.901075	-0.0910557	-0.0910557	0.842273	1
Diastolic BP	rs2238136	rs2134095	5122	-0.0399436	0.248066	0.872084	-0.198739	0.223144	0.373169	0.0717477	0.0717477	0.846425	1
Diastolic BP	rs1540339	rs285480	5136	-0.108205	0.222515	0.626788	-0.213237	0.252597	0.398608	0.0702872	0.0702872	0.850817	1
Diastolic BP	rs886441	rs157861	5141	0.140673	0.266894	0.598166	-0.0374597	0.262096	0.886356	0.0857991	0.0857991	0.851298	1
Diastolic BP	rs7299460	rs283694	5165	-0.363451	0.230931	0.115583	-0.0557777	0.229258	0.807785	0.0650783	0.0650783	0.853634	1
Diastolic BP	rs11574143	rs157872	4949	-0.25083	0.370999	0.499013	0.0065279	0.219464	0.976272	-0.0973502	-0.0973502	0.855611	1
Diastolic BP	rs2239179	rs6669441	5065	3.19e-05	0.215104	0.999882	-0.121499	0.264463	0.645955	0.0668197	0.0668197	0.855677	1
Diastolic BP	rs2239186	rs10918172	5135	-0.206339	0.271298	0.446954	0.232759	0.277284	0.40127	0.0886985	0.0886985	0.856172	1
Diastolic BP	rs3847987	rs2281985	5085	-0.385736	0.339049	0.255299	0.0142651	0.213981	0.946851	0.0833126	0.0833126	0.856402	1
Diastolic BP	rs886441	rs466639	5032	0.145018	0.26958	0.590641	-0.0259069	0.327006	0.936857	-0.102026	-0.102026	0.858288	1
Diastolic BP	rs731236	rs3767333	5140	0.0881023	0.215622	0.682854	-0.0592085	0.25456	0.816088	-0.065451	-0.065451	0.85989	1
Diastolic BP	rs2283342	rs157872	5074	-0.0490549	0.311766	0.874979	-0.0100938	0.216684	0.962847	-0.0765536	-0.0765536	0.862269	1
Diastolic BP	rs3819545	rs17429123	5103	-0.222435	0.2222	0.316846	0.0507707	0.277512	0.854845	-0.0678821	-0.0678821	0.868725	1
Diastolic BP	rs7299460	rs6669441	5092	-0.335032	0.232342	0.14937	-0.106799	0.263427	0.685184	-0.0664944	-0.0664944	0.870074	1
Diastolic BP	rs3890733	rs12069160	5021	0.379	0.230195	0.0997379	0.0904551	0.449652	0.840576	0.107732	0.107732	0.870736	1
Diastolic BP	rs1540339	rs3753898	5137	-0.100235	0.222443	0.652289	0.0852298	0.258973	0.742088	-0.0615321	-0.0615321	0.870977	1
Diastolic BP	rs2107301	rs12069160	5024	-0.0977857	0.246357	0.691438	0.157594	0.44951	0.72591	-0.118918	-0.118918	0.872394	1
Diastolic BP	rs2239182	rs2281985	5203	-0.076825	0.210704	0.715416	-0.0016648	0.211563	0.993722	-0.0471532	-0.0471532	0.872949	1
Diastolic BP	rs2107301	rs157871	5137	-0.138602	0.24349	0.569225	-0.227152	0.306991	0.459377	0.0783478	0.0783478	0.873143	1
Diastolic BP	rs2107301	rs380518	5151	-0.146793	0.243129	0.546024	0.161292	0.30164	0.592869	-0.0750528	-0.0750528	0.876037	1
Diastolic BP	rs886441	rs283694	5140	0.142423	0.266865	0.593581	-0.0286181	0.230344	0.90113	-0.0614841	-0.0614841	0.879869	1
Diastolic BP	rs12721364	rs17429123	5105	-0.0908549	0.300996	0.762781	0.0469071	0.277528	0.86579	-0.0828793	-0.0828793	0.880112	1
Diastolic BP	rs12721364	rs10489745	5212	-0.0336858	0.298464	0.910143	-0.0967388	0.372825	0.795279	-0.114681	-0.114681	0.880114	1
Diastolic BP	rs3819545	rs2134095	5119	-0.215643	0.221761	0.330892	-0.205412	0.223161	0.357372	-0.0481051	-0.0481051	0.882968	1
Diastolic BP	rs11574143	rs2281985	5080	-0.206574	0.367831	0.574413	0.0085108	0.214389	0.968336	-0.0730213	-0.0730213	0.884283	1
Diastolic BP	rs4516035	rs2281985	5206	0.413327	0.216193	0.0559515	-0.0050216	0.211355	0.981046	-0.0427785	-0.0427785	0.887505	1
Diastolic BP	rs731236	rs10918172	5072	0.0991986	0.217037	0.647649	0.170771	0.278398	0.539636	-0.0570555	-0.0570555	0.887924	1
Diastolic BP	rs3847987	rs10489745	5090	-0.400457	0.338646	0.237053	-0.18267	0.377521	0.628502	-0.113175	-0.113175	0.88847	1
Diastolic BP	rs739837	rs285482	4901	0.0505963	0.218123	0.816577	-0.223022	0.240778	0.354358	-0.0469237	-0.0469237	0.891067	1
Diastolic BP	rs7132324	rs6669441	5133	-0.0885411	0.228382	0.698262	-0.134088	0.262457	0.609448	0.0542279	0.0542279	0.893535	1
Diastolic BP	rs3890733	rs6669441	5126	0.406093	0.227466	0.0742736	-0.127326	0.262459	0.627607	0.0508749	0.0508749	0.896503	1
Diastolic BP	rs2239186	rs17429123	5103	-0.263136	0.272396	0.334087	0.0567844	0.277654	0.837959	-0.0637242	-0.0637242	0.897625	1
Diastolic BP	rs2239179	rs466639	5031	-0.0128253	0.21624	0.952707	-0.0078178	0.327012	0.980928	-0.0596034	-0.0596034	0.897693	1
Diastolic BP	rs12721364	rs157864	5209	-0.0291502	0.298925	0.92232	-0.237589	0.288639	0.410469	0.0746342	0.0746342	0.898313	1
Diastolic BP	rs7299460	rs380518	5114	-0.351938	0.231723	0.128878	0.135135	0.302104	0.654669	-0.0589317	-0.0589317	0.898778	1
Diastolic BP	rs2239182	rs285429	5135	-0.0695139	0.212039	0.743049	-0.218729	0.297132	0.461682	-0.0541672	-0.0541672	0.899041	1
Diastolic BP	rs3819545	rs2281985	5205	-0.1864	0.21999	0.39686	0.0014228	0.211437	0.994631	-0.0388737	-0.0388737	0.900535	1
Diastolic BP	rs2189480	rs157861	5205	-0.141165	0.221967	0.524822	-0.0919092	0.260183	0.723916	0.0473153	0.0473153	0.900695	1
Diastolic BP	rs12721364	rs285480	5210	-0.0408907	0.298727	0.891128	-0.236073	0.250746	0.346502	-0.0638036	-0.0638036	0.901011	1
Diastolic BP	rs3819545	rs283695	5198	-0.176308	0.220245	0.423455	-0.185887	0.212323	0.381346	-0.037241	-0.037241	0.904084	1
Diastolic BP	rs4516035	rs157861	5209	0.406265	0.216054	0.0601111	-0.0643056	0.260258	0.804853	-0.0441625	-0.0441625	0.90516	1
Diastolic BP	rs739837	rs3767333	5092	0.0758187	0.213664	0.722716	-0.0238826	0.255207	0.925445	-0.0414771	-0.0414771	0.908389	1
Diastolic BP	rs11574143	rs10489745	5085	-0.213283	0.367439	0.561631	-0.124397	0.37849	0.742422	-0.0975194	-0.0975194	0.910243	1
Diastolic BP	rs7132324	rs157861	5208	-0.0686401	0.226441	0.761806	-0.0699829	0.260184	0.78796	0.0439644	0.0439644	0.910882	1
Diastolic BP	rs2189480	rs10918172	5132	-0.145956	0.223744	0.514215	0.215107	0.277209	0.4378	-0.0462591	-0.0462591	0.91128	1
Diastolic BP	rs2189480	rs285480	5205	-0.148969	0.222015	0.502257	-0.240527	0.250748	0.337484	-0.0405548	-0.0405548	0.912855	1
Diastolic BP	rs2239186	rs2281985	5205	-0.18948	0.26949	0.482021	0.0010158	0.211465	0.996167	-0.0408904	-0.0408904	0.914833	1
Diastolic BP	rs7132324	rs285480	5208	-0.0676345	0.2265	0.765251	-0.227993	0.250663	0.363096	0.0405348	0.0405348	0.915086	1
Diastolic BP	rs2189480	rs157872	5071	-0.14499	0.225056	0.51945	-0.0161174	0.21667	0.940706	0.0343904	0.0343904	0.915773	1
Diastolic BP	rs2254210	rs283694	5209	0.234801	0.221875	0.289987	-0.0604756	0.228731	0.791485	-0.0359355	-0.0359355	0.916081	1
Diastolic BP	rs2107301	rs10489745	5205	-0.100377	0.241702	0.677947	-0.0977024	0.373262	0.793522	-0.0609783	-0.0609783	0.91938	1
Diastolic BP	rs2239182	rs285482	5015	-0.0916685	0.214907	0.669726	-0.232749	0.238882	0.329941	0.0342176	0.0342176	0.919669	1
Diastolic BP	rs3819545	rs466639	5099	-0.177358	0.222685	0.425806	-0.0489573	0.323854	0.879847	0.04687	0.04687	0.920757	1
Diastolic BP	rs11568820	rs380518	5157	-0.396103	0.260215	0.128017	0.168523	0.301366	0.57605	0.0488834	0.0488834	0.92445	1
Diastolic BP	rs11568820	rs283694	5208	-0.386815	0.2594	0.135972	-0.0524278	0.228598	0.81861	-0.0365806	-0.0365806	0.92645	1
Diastolic BP	rs3819545	rs157864	5207	-0.181335	0.219846	0.409507	-0.239753	0.28866	0.406252	0.0376573	0.0376573	0.929441	1
Diastolic BP	rs3819545	rs12739596	5185	-0.195419	0.220201	0.374873	-0.0251496	0.252013	0.920511	-0.0301146	-0.0301146	0.934938	1
Diastolic BP	rs2254210	rs285482	5018	0.217314	0.226342	0.337044	-0.233419	0.238647	0.328075	-0.0284876	-0.0284876	0.935878	1
Diastolic BP	rs11574143	rs746332	5085	-0.218145	0.367428	0.552734	-0.255592	0.321147	0.426143	-0.0629428	-0.0629428	0.936319	1
Diastolic BP	rs1540339	rs3767333	5135	-0.0950451	0.222403	0.669139	-0.0192358	0.255336	0.939951	-0.0291717	-0.0291717	0.936841	1
Diastolic BP	rs11574143	rs10918172	5011	-0.154738	0.369451	0.675358	0.183512	0.280357	0.512777	0.0512303	0.0512303	0.940456	1
Diastolic BP	rs2239182	rs10918172	5133	-0.106833	0.212077	0.614462	0.216994	0.277449	0.43419	-0.0290173	-0.0290173	0.941314	1
Diastolic BP	rs2239179	rs157871	5074	0.0389027	0.214696	0.856219	-0.210638	0.309224	0.495787	-0.0314909	-0.0314909	0.942407	1
Diastolic BP	rs7136534	rs12069160	4997	-0.389683	0.244952	0.111706	0.138253	0.449963	0.758664	0.0519713	0.0519713	0.943055	1
Diastolic BP	rs2107301	rs2134095	5114	-0.104119	0.244123	0.669759	-0.214355	0.223463	0.337482	0.0247088	0.0247088	0.945584	1
Diastolic BP	rs2107301	rs283695	5193	-0.0983327	0.242192	0.684751	-0.193822	0.212586	0.361951	0.0225994	0.0225994	0.947074	1
Diastolic BP	rs2239179	rs283695	5130	-0.0075399	0.214039	0.9719	-0.172602	0.213498	0.418869	0.0201612	0.0201612	0.947226	1
Diastolic BP	rs2239182	rs157864	5205	-0.0756843	0.210609	0.719341	-0.232504	0.288855	0.420906	-0.026282	-0.026282	0.948242	1
Diastolic BP	rs2239182	rs157871	5140	-0.113973	0.212053	0.590965	-0.207109	0.307003	0.499949	-0.0282015	-0.0282015	0.948605	1
Diastolic BP	rs7132324	rs746332	5210	-0.0732637	0.226415	0.746268	-0.254737	0.317939	0.423044	0.0303884	0.0303884	0.950728	1
Diastolic BP	rs2239179	rs10918172	5067	-0.0106576	0.215176	0.960499	0.179201	0.279276	0.52112	-0.0244276	-0.0244276	0.951305	1
Diastolic BP	rs11568820	rs10800098	5165	-0.383368	0.260655	0.141409	0.180968	0.465415	0.697417	-0.0470912	-0.0470912	0.953014	1
Diastolic BP	rs731236	rs6669441	5067	0.092865	0.217111	0.668865	-0.127225	0.263938	0.629807	-0.0209244	-0.0209244	0.955758	1
Diastolic BP	rs3819545	rs3767333	5207	-0.178407	0.219793	0.416999	4.61e-05	0.253417	0.999855	0.0199986	0.0199986	0.956617	1
Diastolic BP	rs2239179	rs2281985	5138	-0.0100121	0.213701	0.962634	-0.0122958	0.212753	0.953915	0.0158455	0.0158455	0.958304	1
Diastolic BP	rs1540339	rs2281985	5134	-0.0994342	0.222589	0.655099	-0.0001268	0.212866	0.999525	-0.0155471	-0.0155471	0.960248	1
Diastolic BP	rs2239182	rs157872	5072	-0.0709498	0.213547	0.739718	-0.0125451	0.216688	0.953835	0.0148049	0.0148049	0.961341	1
Diastolic BP	rs3847987	rs283695	5078	-0.402585	0.339161	0.235282	-0.14625	0.214557	0.495498	0.0212906	0.0212906	0.963966	1
Diastolic BP	rs11568820	rs157861	5209	-0.382356	0.259565	0.140795	-0.0677774	0.260007	0.794353	-0.0198493	-0.0198493	0.964866	1
Diastolic BP	rs3819545	rs157871	5142	-0.241985	0.221356	0.274359	-0.211479	0.306855	0.490739	-0.0171157	-0.0171157	0.969763	1
Diastolic BP	rs12721364	rs3767333	5209	-0.0291627	0.298417	0.922154	-0.0061844	0.253252	0.980518	0.0183896	0.0183896	0.970899	1
Diastolic BP	rs1540339	rs2134095	5049	-0.141385	0.224434	0.528748	-0.18529	0.224499	0.409212	-0.0119574	-0.0119574	0.971422	1
Diastolic BP	rs7136534	rs283694	5175	-0.385632	0.240455	0.108828	-0.0398947	0.229374	0.861928	0.0105337	0.0105337	0.976948	1
Diastolic BP	rs2239186	rs466639	5100	-0.162701	0.272115	0.549926	-0.0495738	0.324121	0.878445	-0.0156097	-0.0156097	0.978717	1
Diastolic BP	rs7136534	rs283695	5167	-0.376716	0.240568	0.117423	-0.175013	0.212965	0.411232	0.0090429	0.0090429	0.978744	1
Diastolic BP	rs7132324	rs2134095	5119	-0.0893691	0.228306	0.695485	-0.191052	0.223271	0.392206	0.0065876	0.0065876	0.984308	1
Diastolic BP	rs2239186	rs285480	5208	-0.194859	0.269398	0.46952	-0.237911	0.250773	0.342811	-0.008641	-0.008641	0.984892	1
Diastolic BP	rs2239186	rs380518	5156	-0.230014	0.270753	0.395624	0.157404	0.301589	0.601752	-0.0084553	-0.0084553	0.987894	1
Diastolic BP	rs739837	rs10918172	5024	0.0547168	0.215127	0.799238	0.207499	0.279238	0.457461	-0.0056422	-0.0056422	0.988549	1
Diastolic BP	rs7136534	rs746332	5178	-0.383941	0.240244	0.110075	-0.292006	0.319715	0.361111	0.0072233	0.0072233	0.988767	1
Diastolic BP	rs1540339	rs157872	5002	-0.107164	0.225835	0.635146	-0.0239212	0.218195	0.912706	-0.0034326	-0.0034326	0.991559	1
Diastolic BP	rs2189480	rs6669441	5130	-0.131372	0.223409	0.556536	-0.141427	0.262442	0.589987	-0.0036787	-0.0036787	0.992429	1
Diastolic BP	rs3819545	rs157872	5074	-0.17377	0.223209	0.436305	-0.0119254	0.216544	0.956084	-0.0027011	-0.0027011	0.993299	1
Diastolic BP	rs7299460	rs285429	5095	-0.389885	0.232179	0.0931654	-0.268047	0.298099	0.368596	-0.0034805	-0.0034805	0.994024	1
Diastolic BP	rs2283342	rs285480	5208	-0.104691	0.306782	0.732925	-0.228444	0.250631	0.362086	-0.0035357	-0.0035357	0.994543	1
Diastolic BP	rs12721364	rs10800098	5166	-0.0112984	0.300361	0.969995	0.152849	0.465287	0.742543	0.0056218	0.0056218	0.995131	1
Diastolic BP	rs7136534	rs380518	5126	-0.378272	0.241318	0.117054	0.177959	0.302037	0.555756	0.0013327	0.0013327	0.997792	1
Diastolic BP	rs3890733	rs380518	5148	0.425508	0.227051	0.0609785	0.127801	0.301652	0.671825	0.0010363	0.0010363	0.998156	1
Diastolic BP	rs7299460	rs157871	5101	-0.375351	0.232096	0.105892	-0.216708	0.307525	0.481038	-0.001045	-0.001045	0.99825	1
Diastolic BP	rs739837	rs283694	5092	0.0777127	0.213788	0.716243	-0.0241427	0.231005	0.916767	0.0002931	0.0002931	0.999292	1
HbA1c	rs7136534	rs283694	5054	0.0010936	0.0023049	0.635166	0.0051299	0.0021938	0.0194066	0.0106216	0.0106216	0.00226164	1
HbA1c	rs7299460	rs283694	5040	0.0009859	0.0022295	0.658361	0.004887	0.0022086	0.0269581	0.0092845	0.0092845	0.00618673	1
HbA1c	rs7136534	rs746332	5057	0.0010723	0.0023045	0.641745	0.0018309	0.0030633	0.550078	-0.0132223	-0.0132223	0.00706154	1
HbA1c	rs7299460	rs746332	5043	0.0009651	0.0022292	0.665091	0.0020638	0.0030792	0.502733	-0.0122419	-0.0122419	0.00921825	1
HbA1c	rs2238136	rs157871	5021	0.0014466	0.0024018	0.546992	0.0028872	0.0029772	0.332203	0.0119731	0.0119731	0.0171535	1
HbA1c	rs7136534	rs157871	4992	0.0010908	0.0023281	0.639434	0.0019963	0.0029603	0.500121	-0.0113599	-0.0113599	0.0177691	1
HbA1c	rs11568820	rs157861	5084	0.0038717	0.0024929	0.120466	0.0053065	0.0024915	0.0332278	0.010054	0.010054	0.0197963	1
HbA1c	rs1540339	rs17429123	4910	-0.0013088	0.0021682	0.546121	0.0011694	0.0026984	0.664779	0.0089306	0.0089306	0.0223793	1
HbA1c	rs4516035	rs17429123	4980	-0.0028563	0.0021135	0.176609	0.0007871	0.0026823	0.769189	-0.0088873	-0.0088873	0.022994	1
HbA1c	rs7136534	rs285429	4985	0.0010558	0.0023277	0.650131	0.0014547	0.0028728	0.612622	-0.0107343	-0.0107343	0.0233311	1
HbA1c	rs886441	rs12739596	4996	0.0030932	0.0025777	0.230198	0.0004497	0.0024413	0.853865	-0.0097623	-0.0097623	0.0248623	1
HbA1c	rs7136534	rs157861	5055	0.0009964	0.0023056	0.665627	0.0050684	0.0024947	0.0422379	0.0088233	0.0088233	0.0260316	1
HbA1c	rs11568820	rs746332	5086	0.0039379	0.0024913	0.114025	0.002145	0.0030518	0.482173	-0.0114575	-0.0114575	0.0282533	1
HbA1c	rs3847987	rs746332	4970	-0.0048989	0.0033138	0.139379	0.002176	0.0031248	0.486235	-0.0155522	-0.0155522	0.0294923	1
HbA1c	rs2189480	rs2134095	4994	-0.0001475	0.0021537	0.945408	0.0049714	0.0021478	0.0206743	-0.0068042	-0.0068042	0.0323857	1
HbA1c	rs11574143	rs746332	4964	-0.0046097	0.00358	0.197932	0.0024365	0.0031175	0.434515	-0.0164764	-0.0164764	0.0327726	1
HbA1c	rs886441	rs17429123	4914	0.0033652	0.0026021	0.195975	0.0010936	0.0027003	0.685504	-0.0103463	-0.0103463	0.0336481	1
HbA1c	rs3819545	rs17429123	4979	-0.0001253	0.0021493	0.953497	0.0006086	0.002684	0.820634	0.0082523	0.0082523	0.0377783	1
HbA1c	rs2189480	rs285480	5080	-0.0003252	0.0021426	0.879379	0.003006	0.0024216	0.214527	-0.0073831	-0.0073831	0.039171	1
HbA1c	rs2254210	rs380518	5035	-0.0012256	0.002159	0.570282	0.0063757	0.002917	0.0288837	-0.0088168	-0.0088168	0.0405888	1
HbA1c	rs1540339	rs12739596	4991	-0.0015915	0.0021431	0.457757	0.0004848	0.0024396	0.84248	0.0071198	0.0071198	0.0425541	1
HbA1c	rs7299460	rs157871	4977	0.0009121	0.0022522	0.68551	0.0030541	0.0029795	0.305393	-0.0093541	-0.0093541	0.0428211	1
HbA1c	rs2107301	rs17429123	4975	-0.0023502	0.002361	0.319567	0.0007705	0.0026872	0.774337	0.0085216	0.0085216	0.0438825	1
HbA1c	rs7299460	rs157861	5041	0.0008863	0.0022302	0.691094	0.0052269	0.0025106	0.0373968	0.0076569	0.0076569	0.0466183	1
HbA1c	rs2107301	rs12739596	5054	-0.0023701	0.002339	0.310964	0.0006094	0.0024326	0.802206	0.007482	0.007482	0.0515372	1
HbA1c	rs3847987	rs10918172	4897	-0.0044382	0.0033255	0.182076	-0.0019953	0.0027155	0.462504	0.011422	0.011422	0.0586674	1
HbA1c	rs7132324	rs157871	5018	-0.0012438	0.0022073	0.573127	0.0029436	0.0029759	0.322649	0.0084389	0.0084389	0.065237	1
HbA1c	rs3847987	rs17429123	4864	-0.0043295	0.0033466	0.195838	0.000712	0.0027279	0.794108	0.011025	0.011025	0.0670679	1
HbA1c	rs3890733	rs157861	5076	0.0006746	0.0021877	0.757815	0.0051017	0.0025114	0.0422676	-0.0068071	-0.0068071	0.071399	1
HbA1c	rs11574143	rs17429123	4858	-0.0038457	0.0036147	0.287433	0.000146	0.0027351	0.957442	0.0120426	0.0120426	0.0727429	1
HbA1c	rs2189480	rs283695	5070	-0.0001632	0.0021272	0.938857	0.005088	0.0020323	0.0123258	-0.005351	-0.005351	0.0735625	1
HbA1c	rs7299460	rs285429	4971	0.0009606	0.0022506	0.669543	0.0015186	0.0028933	0.599708	-0.0080763	-0.0080763	0.0745052	1
HbA1c	rs2238136	rs2134095	5000	0.0012003	0.002387	0.615096	0.0050089	0.0021463	0.0196455	0.0062826	0.0062826	0.0776672	1
HbA1c	rs2189480	rs10489745	5082	-0.0004469	0.0021417	0.834719	-0.0042992	0.0036133	0.234178	-0.0090332	-0.0090332	0.083833	1
HbA1c	rs1540339	rs3767333	5012	-0.0015348	0.0021411	0.473523	-0.0013215	0.0024673	0.592263	0.0060515	0.0060515	0.0871617	1
HbA1c	rs7136534	rs285480	5055	0.0009952	0.0023061	0.666086	0.0034619	0.0024098	0.150907	0.0064646	0.0064646	0.0928911	1
HbA1c	rs2189480	rs10918172	5007	-0.0002843	0.002155	0.895052	-0.0018888	0.0026765	0.480428	0.0066319	0.0066319	0.0960017	1
HbA1c	rs7132324	rs6669441	5010	-0.0008578	0.0022051	0.697278	0.0023586	0.0025419	0.3535	0.0064463	0.0064463	0.0993902	1
HbA1c	rs2283342	rs6669441	5010	-0.0039463	0.0029899	0.186937	0.0023767	0.0025436	0.350166	-0.0082321	-0.0082321	0.106114	1
HbA1c	rs3890733	rs283694	5075	0.0005454	0.0021874	0.803101	0.0050087	0.0022094	0.023436	-0.0053084	-0.0053084	0.106944	1
HbA1c	rs3890733	rs746332	5078	0.0006019	0.002188	0.783261	0.0020283	0.003079	0.510085	0.0073443	0.0073443	0.112332	1
HbA1c	rs2254210	rs283694	5084	-0.0013969	0.0021458	0.515085	0.005004	0.0022064	0.0233732	-0.005206	-0.005206	0.113902	1
HbA1c	rs11574143	rs10918172	4890	-0.004219	0.0035937	0.24045	-0.0025921	0.0027157	0.339897	0.0104476	0.0104476	0.117011	1
HbA1c	rs11574143	rs285482	4774	-0.0043337	0.0036837	0.239473	0.004776	0.0023516	0.042318	-0.0088421	-0.0088421	0.119065	1
HbA1c	rs7299460	rs12069160	4868	0.0008434	0.0022757	0.710926	-0.0005123	0.0043367	0.905964	0.0104806	0.0104806	0.119911	1
HbA1c	rs2283342	rs10800098	5040	-0.0043533	0.0029598	0.141407	-0.0030514	0.0044612	0.494025	0.0155327	0.0155327	0.122562	1
HbA1c	rs3819545	rs285480	5083	-0.000369	0.0021232	0.862041	0.0029901	0.0024198	0.216628	-0.0054215	-0.0054215	0.127034	1
HbA1c	rs1540339	rs10918172	4940	-0.00152	0.002152	0.480033	-0.0018031	0.0026915	0.502936	0.0059537	0.0059537	0.127209	1
HbA1c	rs2189480	rs6669441	5007	-0.0004064	0.0021611	0.850845	0.0022987	0.0025447	0.366401	-0.0056675	-0.0056675	0.131904	1
HbA1c	rs886441	rs2281985	5016	0.0029196	0.0025752	0.256957	-0.0004159	0.0020561	0.83972	-0.0052896	-0.0052896	0.141756	1
HbA1c	rs7299460	rs285480	5041	0.0009069	0.0022307	0.684348	0.0030798	0.0024233	0.203817	0.0054756	0.0054756	0.143176	1
HbA1c	rs2107301	rs157871	5013	-0.0023675	0.0023638	0.316595	0.0028663	0.0029791	0.336033	0.0069478	0.0069478	0.143853	1
HbA1c	rs3819545	rs10918172	5010	-0.0006137	0.0021365	0.77393	-0.0018934	0.0026752	0.479136	0.0056652	0.0056652	0.147045	1
HbA1c	rs731236	rs746332	5022	0.0013884	0.002087	0.505908	0.002358	0.0030885	0.445219	0.0063935	0.0063935	0.147239	1
HbA1c	rs7136534	rs380518	5007	0.0007204	0.0023196	0.756135	0.005973	0.0028984	0.0393722	0.00664	0.00664	0.151131	1
HbA1c	rs2238136	rs6669441	5013	0.0010959	0.0024015	0.648177	0.0023698	0.0025439	0.35161	0.0061555	0.0061555	0.153637	1
HbA1c	rs2107301	rs3767333	5077	-0.0024623	0.0023373	0.292171	-0.0012399	0.0024554	0.613606	0.0055153	0.0055153	0.154184	1
HbA1c	rs7136534	rs285482	4871	0.001275	0.0023674	0.590226	0.0044521	0.0022997	0.0529354	-0.0052594	-0.0052594	0.155059	1
HbA1c	rs3847987	rs3753898	4969	-0.00491	0.0033133	0.138432	0.0008017	0.0025271	0.751079	-0.0079968	-0.0079968	0.156309	1
HbA1c	rs2239179	rs3753898	5017	-0.0010006	0.00206	0.627188	0.0003185	0.0024992	0.898601	-0.0049793	-0.0049793	0.158637	1
HbA1c	rs7132324	rs17429123	4979	-0.0008798	0.0022098	0.690553	0.0006774	0.0026818	0.800591	0.0056891	0.0056891	0.159675	1
HbA1c	rs11568820	rs17429123	4980	0.0045864	0.0025272	0.0696144	0.0009312	0.0026647	0.726749	0.0066491	0.0066491	0.162381	1
HbA1c	rs2189480	rs746332	5082	-0.0003696	0.0021416	0.862995	0.0019694	0.0030753	0.521952	-0.0063815	-0.0063815	0.162459	1
HbA1c	rs2238136	rs746332	5088	0.0010787	0.0023756	0.649795	0.0020401	0.0030727	0.506756	0.0072298	0.0072298	0.164052	1
HbA1c	rs11574143	rs2134095	4883	-0.0041823	0.0036079	0.246424	0.005352	0.0021771	0.0139911	-0.0072053	-0.0072053	0.16425	1
HbA1c	rs7132324	rs12069160	4908	-0.0011804	0.0022231	0.595467	-0.0004557	0.0043324	0.916236	-0.0088283	-0.0088283	0.164999	1
HbA1c	rs11574143	rs3753898	4963	-0.0046348	0.0035799	0.195497	0.0008283	0.0025205	0.742456	-0.0082231	-0.0082231	0.167421	1
HbA1c	rs11568820	rs157864	5083	0.0039395	0.0024915	0.1139	0.0055051	0.0027624	0.0463279	0.0066353	0.0066353	0.167843	1
HbA1c	rs2107301	rs10489745	5080	-0.0024781	0.0023359	0.288792	-0.0042419	0.0036145	0.240619	-0.0080875	-0.0080875	0.168165	1
HbA1c	rs4516035	rs157861	5084	-0.0019859	0.002086	0.341136	0.0049415	0.0025095	0.0489942	-0.0049251	-0.0049251	0.168527	1
HbA1c	rs7132324	rs746332	5085	-0.0012242	0.0021812	0.574653	0.0020806	0.0030723	0.498294	0.0064714	0.0064714	0.171378	1
HbA1c	rs12721364	rs3753898	5086	-0.0009962	0.0028778	0.729234	0.0006409	0.0024817	0.796219	-0.0068572	-0.0068572	0.172293	1
HbA1c	rs11568820	rs285480	5084	0.0038911	0.0024935	0.118715	0.0031767	0.0024025	0.186154	0.0056436	0.0056436	0.175511	1
HbA1c	rs2239182	rs157871	5017	0.002437	0.0020559	0.235932	0.0028506	0.0029785	0.338584	0.0057386	0.0057386	0.176019	1
HbA1c	rs3847987	rs285482	4780	-0.0046259	0.0034255	0.176946	0.0045767	0.0023581	0.0523365	-0.0071653	-0.0071653	0.178152	1
HbA1c	rs3890733	rs17429123	4973	-0.0002646	0.0022149	0.904922	0.0006508	0.0026856	0.80853	-0.0055113	-0.0055113	0.178882	1
HbA1c	rs3819545	rs6669441	5010	-0.0002884	0.0021451	0.893038	0.0022591	0.0025453	0.374813	-0.0049422	-0.0049422	0.184676	1
HbA1c	rs11574143	rs466639	4856	-0.0041219	0.0036421	0.257801	0.0066697	0.0031861	0.0363642	-0.0101034	-0.0101034	0.186922	1
HbA1c	rs3847987	rs2134095	4890	-0.0044277	0.0033362	0.184514	0.0052544	0.0021826	0.0161036	-0.0062674	-0.0062674	0.190301	1
HbA1c	rs886441	rs380518	4968	0.0030435	0.0025926	0.240491	0.0066256	0.0029341	0.0239785	-0.0069447	-0.0069447	0.191319	1
HbA1c	rs4516035	rs10800098	5041	-0.0021103	0.002085	0.311534	-0.0027797	0.004459	0.533058	0.007978	0.007978	0.196669	1
HbA1c	rs7299460	rs285482	4854	0.0012758	0.0022911	0.57765	0.0044282	0.0023211	0.0564758	-0.004617	-0.004617	0.197215	1
HbA1c	rs2238136	rs283695	5076	0.0005264	0.0023625	0.823686	0.0050914	0.0020312	0.0122206	0.0042737	0.0042737	0.200215	1
HbA1c	rs11574143	rs12739596	4939	-0.0049476	0.0035837	0.167466	0.0001111	0.0024746	0.964198	0.0075719	0.0075719	0.205625	1
HbA1c	rs7299460	rs380518	4991	0.0006539	0.0022436	0.770715	0.0061139	0.0029189	0.0362554	0.0056475	0.0056475	0.206987	1
HbA1c	rs739837	rs3753898	4973	0.0004006	0.0020731	0.846801	0.000899	0.0025187	0.721146	0.0044972	0.0044972	0.209376	1
HbA1c	rs886441	rs10489745	5020	0.0029151	0.0025734	0.257358	-0.004382	0.0036307	0.227519	-0.0079664	-0.0079664	0.218219	1
HbA1c	rs7132324	rs283694	5082	-0.0012302	0.0021811	0.572748	0.0050974	0.0022052	0.02084	-0.0040353	-0.0040353	0.218724	1
HbA1c	rs2189480	rs17429123	4976	-0.0002299	0.0021674	0.91552	0.0006181	0.0026858	0.817986	0.0049539	0.0049539	0.21973	1
HbA1c	rs7132324	rs10489745	5085	-0.0012822	0.002181	0.556652	-0.0042472	0.0036095	0.239387	-0.006587	-0.006587	0.221386	1
HbA1c	rs2189480	rs285482	4893	-0.0001467	0.0022038	0.946914	0.0041786	0.0023167	0.0713442	-0.0041517	-0.0041517	0.222818	1
HbA1c	rs739837	rs466639	4866	0.0005144	0.0021063	0.80709	0.0063677	0.0031793	0.045249	0.0053159	0.0053159	0.224187	1
HbA1c	rs7299460	rs10489745	5043	0.0009816	0.002229	0.659688	-0.0043342	0.0036185	0.231057	0.0067304	0.0067304	0.22722	1
HbA1c	rs11568820	rs157871	5019	0.003868	0.0025157	0.124226	0.0030995	0.0029563	0.294482	-0.0061585	-0.0061585	0.228227	1
HbA1c	rs12721364	rs10489745	5087	-0.0010432	0.0028775	0.716971	-0.0042918	0.0036091	0.234424	-0.0087988	-0.0087988	0.229731	1
HbA1c	rs886441	rs3753898	5019	0.0029589	0.0025737	0.250348	0.000331	0.0024987	0.894621	0.0053558	0.0053558	0.231218	1
HbA1c	rs2189480	rs157864	5079	-0.0003366	0.0021419	0.875131	0.0053147	0.0027833	0.0562597	-0.0048656	-0.0048656	0.231996	1
HbA1c	rs2107301	rs12069160	4903	-0.0027978	0.0023869	0.241195	-0.0004363	0.0043402	0.919939	-0.0085003	-0.0085003	0.234945	1
HbA1c	rs7299460	rs3767333	5040	0.0009543	0.0022303	0.66876	-0.0016553	0.0024551	0.500187	-0.0045005	-0.0045005	0.237969	1
HbA1c	rs7132324	rs285429	5013	-0.0013399	0.0022054	0.54351	0.0014842	0.0028854	0.607018	0.0051555	0.0051555	0.247146	1
HbA1c	rs4516035	rs10918172	5011	-0.0022763	0.0020965	0.277653	-0.0018499	0.0026734	0.488985	-0.0043904	-0.0043904	0.249276	1
HbA1c	rs3847987	rs466639	4862	-0.0046308	0.0033772	0.170381	0.0065235	0.0032002	0.0415597	-0.0083675	-0.0083675	0.249952	1
HbA1c	rs11568820	rs12739596	5060	0.0036326	0.0024959	0.145605	0.0007766	0.0024122	0.747499	0.0048508	0.0048508	0.255235	1
HbA1c	rs3819545	rs12739596	5059	-0.0003233	0.0021268	0.879198	0.0004992	0.0024306	0.837274	0.0040431	0.0040431	0.255824	1
HbA1c	rs886441	rs157872	4886	0.0025541	0.0026017	0.326301	0.0009801	0.0021018	0.640998	-0.0042134	-0.0042134	0.25628	1
HbA1c	rs7136534	rs283695	5046	0.0010872	0.0023059	0.637311	0.0051242	0.0020354	0.0118479	0.0036719	0.0036719	0.257524	1
HbA1c	rs2238136	rs285482	4898	0.0013891	0.0024382	0.5689	0.0042268	0.0023149	0.0679233	0.004311	0.004311	0.257662	1
HbA1c	rs2238136	rs3753898	5087	0.0010876	0.0023753	0.647052	0.0006249	0.0024814	0.801195	-0.0046393	-0.0046393	0.259268	1
HbA1c	rs7132324	rs3753898	5084	-0.0011992	0.0021812	0.582484	0.0006594	0.0024809	0.790412	-0.0042142	-0.0042142	0.260114	1
HbA1c	rs1540339	rs746332	5015	-0.0014817	0.0021401	0.488757	0.00222	0.0030863	0.471991	-0.0050781	-0.0050781	0.260319	1
HbA1c	rs2238136	rs157861	5086	0.0011029	0.0023753	0.642453	0.0051194	0.002508	0.0412836	0.004654	0.004654	0.261192	1
HbA1c	rs7132324	rs285480	5083	-0.0012233	0.0021823	0.575139	0.0031231	0.002418	0.196562	-0.0040976	-0.0040976	0.261938	1
HbA1c	rs3847987	rs283695	4958	-0.0046025	0.0032906	0.161967	0.0054207	0.0020669	0.0087509	-0.0050921	-0.0050921	0.262688	1
HbA1c	rs2239186	rs12069160	4908	-0.0043889	0.002656	0.0985031	-0.0005834	0.0043345	0.892943	0.0092064	0.0092064	0.263668	1
HbA1c	rs11568820	rs283694	5083	0.0038772	0.0024904	0.11957	0.0052856	0.0021911	0.0158864	0.0042244	0.0042244	0.265302	1
HbA1c	rs886441	rs3767333	5017	0.002953	0.0025754	0.251591	-0.0014066	0.0024688	0.568877	-0.004922	-0.004922	0.265921	1
HbA1c	rs3890733	rs285429	5007	0.00062	0.0022095	0.779013	0.0015181	0.0028899	0.59938	0.0047626	0.0047626	0.267611	1
HbA1c	rs2254210	rs283695	5075	-0.0011294	0.0021316	0.596252	0.0050829	0.0020307	0.0123436	-0.0032806	-0.0032806	0.271528	1
HbA1c	rs4516035	rs12069160	4909	-0.0021472	0.0021299	0.313446	-0.0004322	0.0043328	0.920552	0.0065094	0.0065094	0.278329	1
HbA1c	rs2238136	rs17429123	4982	0.0013974	0.0024022	0.560785	0.0006272	0.0026827	0.815149	0.0047168	0.0047168	0.28027	1
HbA1c	rs2239186	rs6669441	5010	-0.0047327	0.0026183	0.0707386	0.0023584	0.0025429	0.353727	-0.004931	-0.004931	0.280413	1
HbA1c	rs2239186	rs3753898	5084	-0.0048988	0.0025972	0.0593223	0.0006329	0.002482	0.798752	0.0048526	0.0048526	0.281261	1
HbA1c	rs4516035	rs3753898	5085	-0.0020407	0.002086	0.327969	0.0006425	0.0024812	0.795685	0.0038451	0.0038451	0.282136	1
HbA1c	rs7299460	rs6669441	4969	0.0010681	0.0022497	0.634969	0.0021596	0.0025481	0.396729	-0.0042226	-0.0042226	0.283197	1
HbA1c	rs886441	rs157871	4953	0.0023007	0.0026061	0.377369	0.0032193	0.0029974	0.282865	-0.0057705	-0.0057705	0.283656	1
HbA1c	rs3819545	rs2134095	4997	-0.0001349	0.0021359	0.949636	0.0050028	0.0021473	0.0198535	-0.0033677	-0.0033677	0.284066	1
HbA1c	rs1540339	rs157871	4948	-0.0010471	0.0021651	0.628655	0.0031221	0.002995	0.297257	0.0047383	0.0047383	0.28463	1
HbA1c	rs11568820	rs12069160	4909	0.0038636	0.0025424	0.128666	-0.0003337	0.0043059	0.938225	-0.0079856	-0.0079856	0.285127	1
HbA1c	rs2107301	rs10918172	5005	-0.002486	0.00235	0.290167	-0.0017869	0.0026774	0.50455	0.0045068	0.0045068	0.289193	1
HbA1c	rs2107301	rs285482	4890	-0.0021087	0.0023971	0.379075	0.0041705	0.0023177	0.0720197	0.0039097	0.0039097	0.292016	1
HbA1c	rs1540339	rs285482	4825	-0.0009874	0.0022004	0.653632	0.0040481	0.0023304	0.0824389	0.0036119	0.0036119	0.292815	1
HbA1c	rs2107301	rs285429	5008	-0.0022323	0.002361	0.344456	0.0014393	0.0028889	0.618344	0.0048325	0.0048325	0.292974	1
HbA1c	rs886441	rs285429	4948	0.0027356	0.0026039	0.293507	0.0016452	0.0029044	0.571104	-0.005339	-0.005339	0.299228	1
HbA1c	rs1540339	rs285480	5013	-0.0014156	0.0021413	0.508567	0.0029029	0.002434	0.233057	-0.0037327	-0.0037327	0.299796	1
HbA1c	rs2238136	rs285429	5016	0.0012491	0.0023966	0.602253	0.0014138	0.0028864	0.624297	0.0049409	0.0049409	0.299993	1
HbA1c	rs3847987	rs12739596	4945	-0.0051744	0.0033163	0.118754	0.0005511	0.0024688	0.82338	0.0055609	0.0055609	0.302891	1
HbA1c	rs2239186	rs10800098	5040	-0.0048574	0.0025976	0.0615447	-0.0029331	0.0044598	0.510774	0.008701	0.008701	0.304354	1
HbA1c	rs2189480	rs283694	5079	-0.0004438	0.0021416	0.835835	0.0050624	0.0022084	0.0219242	-0.0032775	-0.0032775	0.306411	1
HbA1c	rs7299460	rs157864	5040	0.0009516	0.0022296	0.66954	0.005333	0.0027829	0.0553774	0.0043409	0.0043409	0.309603	1
HbA1c	rs2254210	rs285482	4897	-0.0009649	0.0022039	0.661531	0.0042126	0.0023151	0.0688716	0.0034864	0.0034864	0.31001	1
HbA1c	rs2239179	rs285482	4828	-0.0011872	0.0021158	0.574738	0.0041143	0.0023318	0.0777146	-0.0033363	-0.0033363	0.31432	1
HbA1c	rs2239186	rs3767333	5082	-0.0049339	0.0025988	0.0576782	-0.0012199	0.002452	0.618848	0.0043101	0.0043101	0.320732	1
HbA1c	rs2189480	rs157861	5080	-0.000409	0.0021413	0.84852	0.0051107	0.0025102	0.0418036	-0.0036283	-0.0036283	0.32167	1
HbA1c	rs4516035	rs10489745	5086	-0.0020045	0.0020859	0.336594	-0.0042808	0.0036082	0.235518	0.0050428	0.0050428	0.325552	1
HbA1c	rs2189480	rs285429	5010	-0.0001683	0.0021649	0.938023	0.0014081	0.0028921	0.626367	-0.0041706	-0.0041706	0.328221	1
HbA1c	rs7136534	rs3767333	5054	0.0010694	0.0023056	0.642806	-0.0011557	0.0024394	0.635689	-0.0038139	-0.0038139	0.329937	1
HbA1c	rs2254210	rs285429	5015	-0.0013314	0.0021702	0.539594	0.0014317	0.0028868	0.619953	0.0040504	0.0040504	0.332289	1
HbA1c	rs11568820	rs285482	4896	0.0042573	0.0025572	0.0960078	0.0045384	0.0022995	0.048475	-0.0038654	-0.0038654	0.332862	1
HbA1c	rs7132324	rs157872	4951	-0.0014649	0.0022068	0.506857	0.0007645	0.0020874	0.714207	0.0029954	0.0029954	0.336583	1
HbA1c	rs2239182	rs3753898	5083	0.0023524	0.002032	0.247039	0.0006307	0.0024829	0.799511	0.0033066	0.0033066	0.339019	1
HbA1c	rs1540339	rs157872	4881	-0.0012869	0.0021688	0.552941	0.0011846	0.0021009	0.572878	0.0029573	0.0029573	0.342546	1
HbA1c	rs2189480	rs3753898	5081	-0.0003454	0.0021415	0.87188	0.0005889	0.0024835	0.81258	-0.0034359	-0.0034359	0.34342	1
HbA1c	rs886441	rs12069160	4849	0.0033335	0.0026349	0.20588	-0.00055	0.0043613	0.899648	-0.0073327	-0.0073327	0.343712	1
HbA1c	rs3819545	rs746332	5085	-0.0003842	0.002123	0.856396	0.002017	0.0030735	0.511685	-0.0041948	-0.0041948	0.346964	1
HbA1c	rs7136534	rs157864	5054	0.0010558	0.0023048	0.646897	0.0052618	0.0027636	0.0569711	0.0041121	0.0041121	0.34939	1
HbA1c	rs2107301	rs380518	5028	-0.0023746	0.0023552	0.313391	0.0064693	0.0029191	0.0267238	-0.0043305	-0.0043305	0.351495	1
HbA1c	rs2283342	rs12069160	4909	-0.0040953	0.0030306	0.176659	-0.0006714	0.0043361	0.876946	0.0091243	0.0091243	0.352158	1
HbA1c	rs11568820	rs380518	5034	0.0036192	0.0025057	0.148682	0.0066721	0.002897	0.0213147	-0.0045941	-0.0045941	0.354327	1
HbA1c	rs3847987	rs3767333	4968	-0.0049432	0.0033142	0.135882	-0.0013263	0.0024912	0.594484	0.0050241	0.0050241	0.354481	1
HbA1c	rs2254210	rs17429123	4981	-0.0023595	0.0021705	0.277062	0.0006456	0.0026829	0.809855	-0.0037131	-0.0037131	0.354731	1
HbA1c	rs11574143	rs157864	4961	-0.0046979	0.0035798	0.189467	0.0056753	0.002828	0.0448194	-0.006194	-0.006194	0.360728	1
HbA1c	rs2189480	rs466639	4975	5.66e-06	0.0021806	0.997929	0.0059426	0.0031333	0.0579414	-0.0041622	-0.0041622	0.362052	1
HbA1c	rs2239179	rs10918172	4943	-0.0012361	0.0020716	0.550756	-0.0020581	0.0026935	0.444842	-0.0035006	-0.0035006	0.36289	1
HbA1c	rs3890733	rs285482	4889	0.0009172	0.0022434	0.682666	0.0042582	0.0023184	0.0663178	0.0031627	0.0031627	0.363034	1
HbA1c	rs2283342	rs3767333	5082	-0.0043636	0.0029628	0.14087	-0.0010893	0.0024542	0.65717	0.0044421	0.0044421	0.363962	1
HbA1c	rs2107301	rs157872	4948	-0.002514	0.00237	0.288845	0.0008527	0.0020901	0.683324	0.003042	0.003042	0.366708	1
HbA1c	rs739837	rs285482	4784	0.0003607	0.0021305	0.865561	0.0046968	0.0023474	0.0454702	0.0029942	0.0029942	0.368472	1
HbA1c	rs2239182	rs3767333	5081	0.0023525	0.0020329	0.24723	-0.0012858	0.0024537	0.600298	0.0030875	0.0030875	0.370346	1
HbA1c	rs2239186	rs10918172	5010	-0.0048879	0.002612	0.0613578	-0.0017383	0.0026753	0.515888	0.0041966	0.0041966	0.372392	1
HbA1c	rs11568820	rs10800098	5041	0.0041895	0.0024906	0.0926108	-0.0027446	0.0044324	0.535802	-0.0067877	-0.0067877	0.374003	1
HbA1c	rs3890733	rs157864	5075	0.0006529	0.0021881	0.765433	0.0052549	0.0027854	0.0592728	-0.0037122	-0.0037122	0.374647	1
HbA1c	rs2239182	rs10800098	5039	0.0027694	0.0020332	0.173224	-0.002861	0.0044607	0.521298	0.0054839	0.0054839	0.375734	1
HbA1c	rs2283342	rs3753898	5084	-0.004333	0.0029608	0.143412	0.0005446	0.0024822	0.826342	0.004581	0.004581	0.377564	1
HbA1c	rs7132324	rs2134095	4997	-0.0012552	0.0021935	0.567201	0.0050927	0.0021463	0.0176898	0.0028071	0.0028071	0.382356	1
HbA1c	rs1540339	rs2134095	4929	-0.0013894	0.0021534	0.518825	0.0052595	0.0021548	0.0146894	-0.0027847	-0.0027847	0.384271	1
HbA1c	rs2239179	rs283694	5015	-0.0008766	0.0020599	0.670453	0.0053174	0.0022194	0.0166182	-0.0027516	-0.0027516	0.38517	1
HbA1c	rs886441	rs285480	5018	0.002863	0.0025752	0.26631	0.0028351	0.0024351	0.244379	0.0036424	0.0036424	0.386642	1
HbA1c	rs3890733	rs157871	5011	0.000676	0.0022099	0.759709	0.0030153	0.0029812	0.311863	0.0037867	0.0037867	0.392006	1
HbA1c	rs731236	rs285480	5020	0.0013843	0.0020879	0.50735	0.0029493	0.0024391	0.226644	0.0029263	0.0029263	0.393551	1
HbA1c	rs2254210	rs157861	5085	-0.0013591	0.0021465	0.526649	0.0050915	0.0025085	0.0424374	-0.0032105	-0.0032105	0.394132	1
HbA1c	rs3890733	rs10918172	5004	0.0002358	0.0021986	0.914601	-0.0018503	0.0026769	0.489457	-0.003406	-0.003406	0.39605	1
HbA1c	rs2107301	rs285480	5078	-0.0023832	0.002337	0.3079	0.0029469	0.0024232	0.223986	-0.0033258	-0.0033258	0.396339	1
HbA1c	rs1540339	rs6669441	4940	-0.0013838	0.0021621	0.522179	0.0028299	0.0025586	0.268759	-0.0031582	-0.0031582	0.400222	1
HbA1c	rs2239179	rs466639	4910	-0.0012297	0.0020953	0.557318	0.0060857	0.0031593	0.0541255	-0.0037643	-0.0037643	0.400785	1
HbA1c	rs11574143	rs285429	4893	-0.004408	0.0036099	0.222113	0.0018114	0.0029346	0.537094	-0.0058021	-0.0058021	0.402876	1
HbA1c	rs731236	rs10918172	4951	0.0012744	0.002096	0.543226	-0.0021741	0.0026921	0.419371	-0.0032626	-0.0032626	0.403048	1
HbA1c	rs7299460	rs157872	4910	0.0005062	0.0022541	0.822321	0.000434	0.0020911	0.835603	-0.0026657	-0.0026657	0.404584	1
HbA1c	rs2107301	rs3753898	5079	-0.002477	0.0023365	0.289148	0.0005573	0.0024848	0.822531	-0.0033244	-0.0033244	0.40811	1
HbA1c	rs2283342	rs380518	5033	-0.0044269	0.0029896	0.138736	0.0063548	0.0029162	0.0293677	-0.0049728	-0.0049728	0.410438	1
HbA1c	rs2239182	rs285480	5082	0.0024185	0.0020332	0.2343	0.0030338	0.0024216	0.210342	-0.002795	-0.002795	0.410815	1
HbA1c	rs7136534	rs10800098	5012	0.0013359	0.0023041	0.562092	-0.0025175	0.0044279	0.56969	0.0057699	0.0057699	0.412461	1
HbA1c	rs2239179	rs746332	5018	-0.0010019	0.0020601	0.626749	0.0021159	0.0030884	0.493309	0.0034936	0.0034936	0.415406	1
HbA1c	rs11568820	rs6669441	5011	0.0040642	0.002512	0.105738	0.0025214	0.0025253	0.318117	-0.0035217	-0.0035217	0.415852	1
HbA1c	rs2107301	rs10800098	5035	-0.0023207	0.0023391	0.321192	-0.0027396	0.004466	0.539614	-0.0059811	-0.0059811	0.416217	1
HbA1c	rs4516035	rs746332	5086	-0.0020461	0.0020861	0.32673	0.0021844	0.0030726	0.477148	0.0036437	0.0036437	0.416909	1
HbA1c	rs12721364	rs157872	4953	-0.0006434	0.0029106	0.825066	0.0008089	0.0020882	0.698505	0.0032956	0.0032956	0.424112	1
HbA1c	rs2254210	rs12069160	4910	-0.0015299	0.0021959	0.486028	-0.0004774	0.004334	0.912287	-0.0050615	-0.0050615	0.426289	1
HbA1c	rs2189480	rs2281985	5077	-0.0004068	0.0021431	0.849478	-0.0005658	0.0020466	0.782218	-0.0024047	-0.0024047	0.427349	1
HbA1c	rs731236	rs6669441	4948	0.0013976	0.0021068	0.50711	0.002505	0.0025647	0.328753	0.0029005	0.0029005	0.428237	1
HbA1c	rs2283342	rs2134095	4997	-0.0042309	0.0029885	0.15692	0.0049613	0.0021464	0.0208503	-0.0034794	-0.0034794	0.431945	1
HbA1c	rs3819545	rs3753898	5084	-0.0003589	0.0021231	0.86576	0.0006628	0.0024826	0.789483	-0.0028298	-0.0028298	0.433641	1
HbA1c	rs2283342	rs10918172	5010	-0.0042867	0.0029761	0.149818	-0.0016227	0.0026777	0.544536	0.0041523	0.0041523	0.436293	1
HbA1c	rs11568820	rs2281985	5081	0.0039595	0.0024951	0.112591	-0.0005368	0.0020307	0.791508	-0.0026965	-0.0026965	0.439904	1
HbA1c	rs2239179	rs3767333	5015	-0.0009718	0.0020607	0.637238	-0.0014978	0.0024696	0.544218	-0.002688	-0.002688	0.444791	1
HbA1c	rs739837	rs283695	4963	0.0001825	0.0020589	0.929386	0.0056166	0.0020571	0.0063489	0.0022371	0.0022371	0.445722	1
HbA1c	rs7299460	rs283695	5031	0.0007878	0.0022133	0.721908	0.0049872	0.0020344	0.0142623	0.0023878	0.0023878	0.446647	1
HbA1c	rs739837	rs157864	4971	0.00031	0.0020737	0.881176	0.0057306	0.0028213	0.0422891	0.002987	0.002987	0.447799	1
HbA1c	rs731236	rs2134095	4939	0.0016325	0.002098	0.436533	0.0052604	0.0021578	0.0148116	0.0023194	0.0023194	0.454447	1
HbA1c	rs3890733	rs380518	5026	0.0005805	0.0022028	0.792143	0.0063256	0.0029203	0.0303495	-0.0032437	-0.0032437	0.454572	1
HbA1c	rs7299460	rs3753898	5042	0.000935	0.0022292	0.674923	0.0006754	0.0024843	0.785741	0.0028538	0.0028538	0.455393	1
HbA1c	rs3847987	rs157871	4903	-0.0049721	0.0033412	0.136788	0.0030122	0.003027	0.319732	-0.0050061	-0.0050061	0.455796	1
HbA1c	rs739837	rs12069160	4803	0.0008562	0.0021141	0.685493	-0.0001341	0.0043899	0.975638	0.0047097	0.0047097	0.456563	1
HbA1c	rs11574143	rs3767333	4962	-0.0046801	0.0035803	0.191213	-0.00182	0.0024864	0.464222	0.0043687	0.0043687	0.457388	1
HbA1c	rs11574143	rs283695	4952	-0.0045093	0.0035549	0.204682	0.0055022	0.0020618	0.0076399	-0.0036106	-0.0036106	0.461184	1
HbA1c	rs886441	rs10918172	4945	0.0033313	0.0025869	0.197895	-0.0019633	0.0026922	0.465899	-0.0035103	-0.0035103	0.464732	1
HbA1c	rs12721364	rs12069160	4910	-0.000607	0.0029363	0.836222	-0.0004323	0.0043343	0.920559	-0.0061452	-0.0061452	0.467134	1
HbA1c	rs12721364	rs17429123	4981	-0.000937	0.0029064	0.747177	0.0006878	0.0026838	0.797739	0.0038267	0.0038267	0.469128	1
HbA1c	rs7136534	rs3753898	5056	0.0010213	0.0023045	0.657646	0.0010307	0.0024658	0.675959	0.0028502	0.0028502	0.471956	1
HbA1c	rs731236	rs283694	5019	0.0014104	0.0020859	0.498972	0.0053481	0.0022244	0.0162377	-0.0022791	-0.0022791	0.472275	1
HbA1c	rs2254210	rs6669441	5012	-0.0017106	0.0021652	0.429541	0.0023581	0.0025427	0.353762	-0.0026484	-0.0026484	0.475243	1
HbA1c	rs7132324	rs2281985	5080	-0.0012744	0.0021828	0.559373	-0.0005442	0.0020434	0.790007	0.0021792	0.0021792	0.476601	1
HbA1c	rs3847987	rs285480	4968	-0.0049509	0.0033136	0.135214	0.0035954	0.0024729	0.146034	-0.0039228	-0.0039228	0.478615	1
HbA1c	rs11574143	rs285480	4962	-0.0046957	0.00358	0.189707	0.0036541	0.0024643	0.138192	-0.0041746	-0.0041746	0.482052	1
HbA1c	rs4516035	rs3767333	5083	-0.0020083	0.002087	0.335953	-0.0013046	0.0024508	0.594526	-0.0024758	-0.0024758	0.483018	1
HbA1c	rs2238136	rs157864	5085	0.0009898	0.002377	0.677137	0.0053024	0.002781	0.0566229	0.0032013	0.0032013	0.484236	1
HbA1c	rs731236	rs10489745	5022	0.0014146	0.0020866	0.497839	-0.0046831	0.0036437	0.198769	0.0037554	0.0037554	0.485618	1
HbA1c	rs2239179	rs157864	5015	-0.0009743	0.0020603	0.636305	0.0054896	0.0028016	0.050118	-0.0027637	-0.0027637	0.486482	1
HbA1c	rs2239182	rs285482	4894	0.0028073	0.0020881	0.178861	0.0042371	0.0023172	0.0675336	0.0022813	0.0022813	0.487568	1
HbA1c	rs11574143	rs157871	4897	-0.0046137	0.0036069	0.200908	0.0031777	0.0030233	0.293266	-0.0049939	-0.0049939	0.490751	1
HbA1c	rs12721364	rs10800098	5042	-0.000688	0.0028798	0.811187	-0.0028084	0.00446	0.528925	-0.0060353	-0.0060353	0.493056	1
HbA1c	rs7136534	rs10489745	5057	0.0010886	0.0023044	0.636672	-0.0038866	0.0035861	0.278511	0.003949	0.003949	0.493827	1
HbA1c	rs2254210	rs3767333	5084	-0.0013588	0.0021486	0.527141	-0.0012853	0.0024521	0.600181	0.002476	0.002476	0.494812	1
HbA1c	rs2239182	rs285429	5012	0.0026499	0.0020531	0.196872	0.0013598	0.002887	0.637669	0.0028257	0.0028257	0.49508	1
HbA1c	rs739837	rs17429123	4868	0.0005345	0.0020962	0.798748	0.0004441	0.0027183	0.870244	-0.0025877	-0.0025877	0.49605	1
HbA1c	rs1540339	rs380518	4963	-0.001413	0.0021564	0.512336	0.0064914	0.0029324	0.0268933	0.002966	0.002966	0.496688	1
HbA1c	rs11568820	rs285429	5014	0.0039678	0.0025134	0.114477	0.0017169	0.0028673	0.549346	-0.0033965	-0.0033965	0.500691	1
HbA1c	rs3847987	rs157864	4967	-0.0049088	0.0033134	0.138542	0.0056437	0.0028347	0.046548	-0.0043055	-0.0043055	0.500823	1
HbA1c	rs2107301	rs157861	5078	-0.002429	0.002336	0.298477	0.0050621	0.0025106	0.0438194	0.0027194	0.0027194	0.502536	1
HbA1c	rs739837	rs2281985	4969	0.0003502	0.0020756	0.866038	-0.0004856	0.0020773	0.815176	-0.0019599	-0.0019599	0.505672	1
HbA1c	rs2239186	rs17429123	4979	-0.0045327	0.0026315	0.0850469	0.0007446	0.0026839	0.781472	0.003167	0.003167	0.506853	1
HbA1c	rs3819545	rs157872	4951	-0.0001147	0.0021523	0.957488	0.0007909	0.002089	0.705012	0.00205	0.00205	0.50889	1
HbA1c	rs11574143	rs283694	4961	-0.0046637	0.0035866	0.193551	0.0053168	0.0022445	0.0178817	0.00346	0.00346	0.510847	1
HbA1c	rs3819545	rs285482	4895	-0.0001523	0.0021849	0.944428	0.0041825	0.0023158	0.0709641	0.0022386	0.0022386	0.511334	1
HbA1c	rs7132324	rs285482	4895	-0.0018535	0.0022417	0.408392	0.0043515	0.0023155	0.0602609	0.0023085	0.0023085	0.511593	1
HbA1c	rs11574143	rs380518	4912	-0.004904	0.0036023	0.173463	0.0066391	0.0029655	0.0252152	0.0044284	0.0044284	0.511608	1
HbA1c	rs2239179	rs6669441	4943	-0.0011068	0.0020801	0.594681	0.002654	0.0025614	0.300186	0.0023297	0.0023297	0.51161	1
HbA1c	rs11568820	rs10489745	5086	0.0039559	0.0024912	0.112356	-0.0042052	0.0035862	0.241013	-0.0040509	-0.0040509	0.511699	1
HbA1c	rs739837	rs10800098	4931	0.0002736	0.0020733	0.895004	-0.0026347	0.004514	0.55946	0.0042049	0.0042049	0.512778	1
HbA1c	rs2107301	rs283695	5068	-0.0027242	0.0023215	0.240673	0.0050561	0.0020342	0.0129677	-0.0020936	-0.0020936	0.519588	1
HbA1c	rs2238136	rs157872	4954	0.0014998	0.0024015	0.532331	0.000826	0.002088	0.692403	0.0022211	0.0022211	0.520871	1
HbA1c	rs2239186	rs2134095	4997	-0.0047662	0.0026151	0.0684298	0.0049766	0.002147	0.0204933	-0.0025026	-0.0025026	0.521448	1
HbA1c	rs886441	rs466639	4912	0.0027507	0.0026133	0.292593	0.0060561	0.0031589	0.0552773	0.0035255	0.0035255	0.521509	1
HbA1c	rs7136534	rs12069160	4880	0.0010265	0.0023528	0.662635	-0.0001297	0.0043079	0.975985	0.0044699	0.0044699	0.521794	1
HbA1c	rs2189480	rs380518	5030	-0.0003177	0.0021588	0.88299	0.0064776	0.0029216	0.0266569	-0.002763	-0.002763	0.522417	1
HbA1c	rs7132324	rs10918172	5010	-0.0012354	0.0021915	0.572951	-0.001996	0.0026734	0.455325	0.0025228	0.0025228	0.524649	1
HbA1c	rs7136534	rs12739596	5031	0.0008437	0.0023081	0.714723	-0.0003777	0.0024163	0.875803	0.0024656	0.0024656	0.524972	1
HbA1c	rs2238136	rs10489745	5088	0.0009701	0.002376	0.683096	-0.004259	0.0036103	0.238183	-0.0038204	-0.0038204	0.526736	1
HbA1c	rs2283342	rs17429123	4980	-0.0037201	0.0029923	0.213835	0.0008664	0.0026862	0.747066	0.0033642	0.0033642	0.52738	1
HbA1c	rs3819545	rs10489745	5085	-0.0004261	0.0021228	0.840909	-0.0043422	0.003613	0.22949	-0.0032569	-0.0032569	0.52944	1
HbA1c	rs4516035	rs157864	5083	-0.0019846	0.0020869	0.341668	0.0051939	0.002781	0.0618666	-0.002516	-0.002516	0.531606	1
HbA1c	rs7136534	rs466639	4952	0.0009317	0.0023438	0.691003	0.0064516	0.0031097	0.0380677	0.0031129	0.0031129	0.534662	1
HbA1c	rs2238136	rs10918172	5013	0.0013245	0.0023863	0.578876	-0.0018858	0.0026745	0.480772	-0.0026656	-0.0026656	0.534682	1
HbA1c	rs3890733	rs466639	4970	0.0009045	0.0022211	0.683859	0.0059027	0.0031371	0.0599556	-0.0029517	-0.0029517	0.534923	1
HbA1c	rs3819545	rs3767333	5082	-0.0004419	0.0021241	0.835211	-0.0013871	0.0024537	0.571887	0.0021973	0.0021973	0.537485	1
HbA1c	rs739837	rs283694	4971	0.0003051	0.0020724	0.882976	0.0053102	0.0022391	0.0177535	0.0019394	0.0019394	0.54361	1
HbA1c	rs2189480	rs3767333	5079	-0.0004125	0.0021424	0.847339	-0.0013507	0.0024533	0.581965	0.0022158	0.0022158	0.543642	1
HbA1c	rs2238136	rs380518	5036	0.0014901	0.0023918	0.533306	0.0064451	0.0029165	0.0271608	0.0029522	0.0029522	0.543742	1
HbA1c	rs3819545	rs157871	5018	-0.0001248	0.0021476	0.953667	0.0027835	0.0029776	0.349925	0.0026315	0.0026315	0.547518	1
HbA1c	rs2239182	rs12739596	5058	0.0025727	0.0020359	0.206409	0.0005992	0.0024306	0.805301	0.0020507	0.0020507	0.549238	1
HbA1c	rs4516035	rs157872	4952	-0.0017549	0.002111	0.405833	0.0008243	0.0020875	0.692946	-0.0017774	-0.0017774	0.549461	1
HbA1c	rs11574143	rs157872	4830	-0.0042804	0.003609	0.235663	0.0007241	0.0021254	0.733369	0.0031093	0.0031093	0.55028	1
HbA1c	rs3819545	rs12069160	4908	-0.0001051	0.0021694	0.961364	-0.000375	0.004338	0.931111	0.0037624	0.0037624	0.551627	1
HbA1c	rs739837	rs12739596	4950	0.0006164	0.0020756	0.76651	0.0003019	0.0024591	0.902286	-0.0020536	-0.0020536	0.551852	1
HbA1c	rs2107301	rs6669441	5005	-0.0021834	0.0023602	0.354959	0.0023687	0.0025469	0.352408	-0.0024074	-0.0024074	0.556413	1
HbA1c	rs11574143	rs2281985	4959	-0.0047395	0.0035844	0.186144	-0.0006612	0.0020821	0.750824	0.0028702	0.0028702	0.558429	1
HbA1c	rs2239182	rs2134095	4997	0.0018603	0.0020455	0.363134	0.0049609	0.0021483	0.0209718	-0.0017706	-0.0017706	0.559169	1
HbA1c	rs886441	rs746332	5020	0.0029254	0.0025736	0.255719	0.0019975	0.0030876	0.517705	0.003152	0.003152	0.562358	1
HbA1c	rs3847987	rs157872	4837	-0.0046257	0.0033447	0.166733	0.0009413	0.0021295	0.658497	0.002741	0.002741	0.563584	1
HbA1c	rs3847987	rs285429	4899	-0.0047554	0.0033462	0.15534	0.0015974	0.0029375	0.586616	-0.0036411	-0.0036411	0.565878	1
HbA1c	rs3847987	rs6669441	4895	-0.0049377	0.00335	0.140563	0.0026494	0.0025925	0.306856	-0.0032547	-0.0032547	0.56974	1
HbA1c	rs739837	rs157871	4907	0.000234	0.0020968	0.911138	0.0033212	0.0030174	0.271101	0.0024492	0.0024492	0.571826	1
HbA1c	rs2189480	rs157872	4948	-0.0001438	0.0021678	0.947105	0.0007833	0.0020907	0.707944	0.0017564	0.0017564	0.573979	1
HbA1c	rs11568820	rs466639	4978	0.0037543	0.00253	0.1379	0.0061696	0.0031101	0.047343	0.0030328	0.0030328	0.574192	1
HbA1c	rs2239179	rs157861	5016	-0.0009422	0.0020605	0.647483	0.0054727	0.0025258	0.0303018	-0.0020189	-0.0020189	0.577413	1
HbA1c	rs2283342	rs157864	5082	-0.0042724	0.0029611	0.149118	0.0052332	0.0027819	0.0600108	0.0032301	0.0032301	0.577624	1
HbA1c	rs11568820	rs283695	5074	0.0036465	0.0024741	0.140577	0.0053621	0.0020167	0.0078639	-0.0019522	-0.0019522	0.577855	1
HbA1c	rs2239186	rs157861	5083	-0.0049312	0.0025971	0.0576518	0.0051167	0.0025084	0.0414184	-0.0024902	-0.0024902	0.579216	1
HbA1c	rs4516035	rs380518	5034	-0.0021473	0.0020987	0.306284	0.0062888	0.002916	0.0310802	0.0022706	0.0022706	0.581947	1
HbA1c	rs2239179	rs17429123	4913	-0.0015304	0.0020851	0.462989	0.0009755	0.0026996	0.717843	-0.0021217	-0.0021217	0.583098	1
HbA1c	rs3847987	rs157861	4968	-0.0049424	0.0033137	0.135897	0.0054905	0.0025577	0.0318669	0.0030718	0.0030718	0.583625	1
HbA1c	rs2107301	rs746332	5080	-0.002435	0.0023363	0.297343	0.0020031	0.0030799	0.51549	-0.0027038	-0.0027038	0.585455	1
HbA1c	rs7299460	rs10800098	5000	0.0008345	0.0022287	0.7081	-0.0028818	0.0044576	0.517996	0.0037572	0.0037572	0.586172	1
HbA1c	rs7132324	rs3767333	5082	-0.0012784	0.0021821	0.558002	-0.0012188	0.0024507	0.618977	0.0019601	0.0019601	0.58631	1
HbA1c	rs7132324	rs10800098	5040	-0.0009331	0.0021808	0.668763	-0.0028339	0.0044585	0.525051	-0.0035566	-0.0035566	0.587768	1
HbA1c	rs4516035	rs285429	5014	-0.0020605	0.0021057	0.327847	0.0014302	0.0028862	0.62025	-0.002188	-0.002188	0.592722	1
HbA1c	rs2189480	rs12069160	4905	5.69e-05	0.0021902	0.979283	-0.0004055	0.0043395	0.925559	-0.0033939	-0.0033939	0.593553	1
HbA1c	rs2239179	rs2134095	4932	-0.0007225	0.0020754	0.727773	0.0052833	0.0021567	0.0143311	0.0016388	0.0016388	0.595015	1
HbA1c	rs2254210	rs746332	5087	-0.0014562	0.0021461	0.497468	0.0020588	0.003073	0.502904	0.0023469	0.0023469	0.595405	1
HbA1c	rs2239186	rs285480	5083	-0.0048525	0.0025983	0.061884	0.002924	0.0024197	0.226936	-0.0023066	-0.0023066	0.598878	1
HbA1c	rs7299460	rs2281985	5038	0.0009729	0.0022319	0.66292	-0.000891	0.0020467	0.663331	-0.0016403	-0.0016403	0.600603	1
HbA1c	rs731236	rs2281985	5017	0.0014081	0.0020894	0.500404	-0.0006125	0.0020608	0.766323	0.0015493	0.0015493	0.600889	1
HbA1c	rs739837	rs285429	4902	0.0005183	0.002095	0.804602	0.0018072	0.002926	0.536838	0.0021625	0.0021625	0.601833	1
HbA1c	rs3819545	rs380518	5033	-0.0002581	0.0021395	0.904002	0.0064588	0.0029177	0.0268972	0.0022247	0.0022247	0.604914	1
HbA1c	rs1540339	rs10489745	5015	-0.0015527	0.00214	0.468135	-0.0046169	0.0036312	0.203623	-0.0027581	-0.0027581	0.605052	1
HbA1c	rs886441	rs6669441	4945	0.0029807	0.0025991	0.251507	0.0026747	0.0025602	0.296195	0.0022764	0.0022764	0.607282	1
HbA1c	rs3847987	rs12069160	4801	-0.0056507	0.0033821	0.0948358	-0.0004349	0.0044187	0.921609	-0.0049761	-0.0049761	0.610148	1
HbA1c	rs4516035	rs283695	5074	-0.0017214	0.0020718	0.406074	0.0050372	0.0020303	0.0131319	0.0014679	0.0014679	0.61133	1
HbA1c	rs2239179	rs2281985	5014	-0.0009723	0.0020618	0.637259	-0.0004437	0.0020561	0.829175	0.0014837	0.0014837	0.612227	1
HbA1c	rs2283342	rs285480	5083	-0.0043338	0.0029614	0.143419	0.002976	0.002419	0.218662	-0.0024853	-0.0024853	0.616326	1
HbA1c	rs731236	rs157861	5020	0.0014305	0.0020867	0.493056	0.0053615	0.0025279	0.0339784	-0.0017908	-0.0017908	0.617608	1
HbA1c	rs2107301	rs157864	5077	-0.0023688	0.0023371	0.310831	0.0052146	0.0027845	0.0611574	0.0022502	0.0022502	0.620507	1
HbA1c	rs1540339	rs283694	5012	-0.0015337	0.0021399	0.473603	0.0051586	0.0022183	0.0200871	0.0016138	0.0016138	0.622356	1
HbA1c	rs2239186	rs380518	5033	-0.0049021	0.0026167	0.0610686	0.0063922	0.0029166	0.0284518	-0.002642	-0.002642	0.623034	1
HbA1c	rs2189480	rs157871	5015	-0.0001975	0.0021662	0.927351	0.0028013	0.0029787	0.347023	-0.0021582	-0.0021582	0.626051	1
HbA1c	rs3819545	rs10800098	5040	-0.0005379	0.0021244	0.800114	-0.0027371	0.0044643	0.539839	-0.0031614	-0.0031614	0.626473	1
HbA1c	rs2239182	rs10489745	5084	0.0023055	0.0020321	0.256627	-0.0042475	0.0036121	0.239692	-0.0024283	-0.0024283	0.628503	1
HbA1c	rs3890733	rs285480	5076	0.0006611	0.0021885	0.762593	0.0029449	0.0024236	0.224371	-0.0017936	-0.0017936	0.62887	1
HbA1c	rs4516035	rs12739596	5060	-0.0018944	0.0020893	0.364602	0.0006501	0.002428	0.788892	-0.0016999	-0.0016999	0.631224	1
HbA1c	rs7299460	rs10918172	4969	0.0012373	0.0022409	0.58089	-0.0022543	0.0026764	0.399677	-0.001992	-0.001992	0.631478	1
HbA1c	rs11574143	rs157861	4962	-0.0047206	0.0035806	0.187429	0.0055097	0.002553	0.0309663	0.0028724	0.0028724	0.633873	1
HbA1c	rs2238136	rs283694	5085	0.0012317	0.0023764	0.604275	0.0050487	0.0022061	0.0221491	0.0017178	0.0017178	0.635646	1
HbA1c	rs2239182	rs10918172	5009	0.0025581	0.0020431	0.210613	-0.0018571	0.0026777	0.488015	0.0017909	0.0017909	0.638109	1
HbA1c	rs2238136	rs12069160	4911	0.0014728	0.0024199	0.542791	-0.0004174	0.0043341	0.923287	-0.0032873	-0.0032873	0.639655	1
HbA1c	rs2239182	rs17429123	4978	0.0028355	0.0020538	0.167462	0.0006745	0.0026859	0.801723	0.001775	0.001775	0.64104	1
HbA1c	rs739837	rs10489745	4974	0.0003194	0.0020727	0.877531	-0.00445	0.0036622	0.224374	-0.002397	-0.002397	0.642985	1
HbA1c	rs4516035	rs2134095	4998	-0.0023399	0.0020997	0.265153	0.0049362	0.0021463	0.0214949	-0.0014271	-0.0014271	0.643586	1
HbA1c	rs2239179	rs10489745	5018	-0.0009613	0.0020601	0.640772	-0.0043372	0.0036302	0.232236	0.002383	0.002383	0.643886	1
HbA1c	rs12721364	rs380518	5035	-0.0009393	0.0028933	0.745452	0.0064213	0.0029163	0.0277189	-0.0027393	-0.0027393	0.644762	1
HbA1c	rs2239186	rs157864	5082	-0.0048397	0.002598	0.0625361	0.0052554	0.0027821	0.0589506	0.0023273	0.0023273	0.645919	1
HbA1c	rs3847987	rs2281985	4965	-0.0049543	0.0033182	0.135486	-0.0003948	0.0020865	0.84993	0.002062	0.002062	0.647536	1
HbA1c	rs2239182	rs157872	4950	0.0022397	0.002057	0.27629	0.0007742	0.0020896	0.711028	0.0013436	0.0013436	0.648224	1
HbA1c	rs2254210	rs10489745	5087	-0.001393	0.0021459	0.516262	-0.0042591	0.0036095	0.23807	-0.0023975	-0.0023975	0.649436	1
HbA1c	rs4516035	rs6669441	5011	-0.0024822	0.0021039	0.238145	0.0023661	0.0025423	0.352042	-0.0016571	-0.0016571	0.650257	1
HbA1c	rs3890733	rs283695	5067	0.0008821	0.002173	0.684819	0.0050718	0.002034	0.0126789	-0.0013724	-0.0013724	0.650272	1
HbA1c	rs2239186	rs466639	4978	-0.0046242	0.0026365	0.0795023	0.0059139	0.0031328	0.0591243	0.002529	0.002529	0.653507	1
HbA1c	rs886441	rs285482	4830	0.002636	0.0026546	0.32075	0.0041269	0.0023312	0.0767386	-0.001883	-0.001883	0.653567	1
HbA1c	rs3847987	rs10800098	4927	-0.0047574	0.0033091	0.150593	-0.002775	0.0045506	0.542026	-0.0042271	-0.0042271	0.654408	1
HbA1c	rs2254210	rs285480	5085	-0.0014065	0.0021466	0.512367	0.0030215	0.0024189	0.211666	-0.0015952	-0.0015952	0.654601	1
HbA1c	rs886441	rs157864	5017	0.0028046	0.0025747	0.276073	0.0054611	0.0028017	0.0513276	0.002201	0.002201	0.65578	1
HbA1c	rs7136534	rs2134095	4969	0.0014279	0.0023174	0.537806	0.0048781	0.0021357	0.0224083	0.0015162	0.0015162	0.657299	1
HbA1c	rs2254210	rs10800098	5042	-0.0013885	0.0021475	0.517946	-0.0028335	0.0044599	0.525243	-0.0029021	-0.0029021	0.659335	1
HbA1c	rs11568820	rs10918172	5011	0.0039704	0.0025054	0.113094	-0.0021561	0.0026566	0.417062	0.0020492	0.0020492	0.661758	1
HbA1c	rs3819545	rs285429	5013	-0.0001053	0.0021471	0.96087	0.0013869	0.0028868	0.630943	-0.0018461	-0.0018461	0.662657	1
HbA1c	rs739837	rs380518	4922	0.0004831	0.0020884	0.817064	0.0067792	0.0029613	0.0221058	0.0018369	0.0018369	0.662663	1
HbA1c	rs7136534	rs6669441	4982	0.0011512	0.0023244	0.620434	0.002186	0.0025346	0.388478	-0.001758	-0.001758	0.664509	1
HbA1c	rs4516035	rs157871	5019	-0.0019873	0.0021079	0.345837	0.0028583	0.0029765	0.336957	-0.0018468	-0.0018468	0.665128	1
HbA1c	rs3819545	rs283694	5082	-0.0005283	0.0021234	0.803536	0.0050671	0.0022071	0.0217264	0.0013887	0.0013887	0.666705	1
HbA1c	rs7132324	rs380518	5033	-0.0009138	0.0021956	0.677276	0.0064502	0.0029152	0.0269665	-0.0018417	-0.0018417	0.668737	1
HbA1c	rs1540339	rs3753898	5014	-0.0015188	0.00214	0.477892	0.0002368	0.0024972	0.92446	0.0015467	0.0015467	0.672364	1
HbA1c	rs2283342	rs12739596	5059	-0.0042949	0.0029635	0.147328	0.0006739	0.00243	0.781539	0.0020821	0.0020821	0.673629	1
HbA1c	rs3890733	rs12069160	4901	0.0005935	0.002234	0.79051	-0.0005074	0.0043433	0.907007	-0.0026736	-0.0026736	0.676483	1
HbA1c	rs2238136	rs466639	4980	0.0010811	0.0024181	0.654829	0.0059535	0.0031313	0.0573184	0.0021137	0.0021137	0.680081	1
HbA1c	rs7299460	rs466639	4935	0.0007946	0.0022675	0.72604	0.0060629	0.0031332	0.0530403	0.0019887	0.0019887	0.681524	1
HbA1c	rs7299460	rs12739596	5018	0.0008371	0.0022331	0.707782	0.0002478	0.0024328	0.918866	0.0015509	0.0015509	0.681954	1
HbA1c	rs2283342	rs157861	5083	-0.0043967	0.0029606	0.137591	0.0050914	0.0025083	0.0424318	-0.0020573	-0.0020573	0.685305	1
HbA1c	rs2239182	rs6669441	5009	0.0024242	0.0020504	0.237145	0.0022708	0.0025459	0.372476	-0.0014372	-0.0014372	0.68567	1
HbA1c	rs2239186	rs285482	4895	-0.0042479	0.0026682	0.111439	0.0041335	0.0023168	0.0744583	0.001697	0.001697	0.68815	1
HbA1c	rs731236	rs12069160	4853	0.0011462	0.0021284	0.590233	-0.0002668	0.0043656	0.951268	-0.0026278	-0.0026278	0.689144	1
HbA1c	rs886441	rs2134095	4934	0.002278	0.0025973	0.380511	0.0052653	0.0021562	0.0146418	0.0015247	0.0015247	0.68933	1
HbA1c	rs4516035	rs285480	5084	-0.0020059	0.0020869	0.336507	0.0029354	0.0024183	0.224879	0.0014019	0.0014019	0.691259	1
HbA1c	rs12721364	rs285482	4897	-0.0005783	0.0029529	0.844752	0.0041706	0.0023173	0.0719644	-0.0018901	-0.0018901	0.692667	1
HbA1c	rs731236	rs3767333	5019	0.0013849	0.0020879	0.50718	-0.0016623	0.0024694	0.500875	-0.0014153	-0.0014153	0.692957	1
HbA1c	rs7132324	rs12739596	5059	-0.0012602	0.0021848	0.564098	0.0005916	0.0024278	0.807474	-0.0014279	-0.0014279	0.694122	1
HbA1c	rs2254210	rs2134095	4999	-0.0013267	0.0021625	0.539563	0.0049957	0.0021463	0.0199748	-0.0012318	-0.0012318	0.6959	1
HbA1c	rs3847987	rs10489745	4970	-0.0048859	0.0033133	0.14038	-0.004292	0.0036812	0.243701	-0.0030663	-0.0030663	0.698133	1
HbA1c	rs7132324	rs157864	5082	-0.001311	0.0021814	0.547878	0.0054669	0.0027829	0.0495354	-0.0015529	-0.0015529	0.712285	1
HbA1c	rs731236	rs285482	4832	0.0012385	0.0021462	0.563914	0.0044528	0.0023331	0.0563794	0.0012312	0.0012312	0.712614	1
HbA1c	rs2254210	rs2281985	5082	-0.0013752	0.0021484	0.52215	-0.0004956	0.0020446	0.808499	-0.0010899	-0.0010899	0.717215	1
HbA1c	rs886441	rs10800098	4976	0.0031665	0.0025727	0.218458	-0.0028871	0.0044853	0.519814	-0.0029158	-0.0029158	0.718729	1
HbA1c	rs739837	rs10918172	4903	0.0002736	0.0020826	0.895501	-0.0021807	0.0027079	0.420683	-0.0013645	-0.0013645	0.720878	1
HbA1c	rs886441	rs283694	5017	0.0028129	0.0025728	0.274314	0.0053298	0.0022195	0.0163729	-0.0013928	-0.0013928	0.722666	1
HbA1c	rs2239179	rs12739596	4994	-0.0010472	0.002065	0.612084	0.0003676	0.0024418	0.88034	-0.001208	-0.001208	0.728458	1
HbA1c	rs2283342	rs157872	4951	-0.0033397	0.0030045	0.266388	0.0009491	0.00209	0.649763	-0.0014394	-0.0014394	0.734633	1
HbA1c	rs12721364	rs157861	5085	-0.0009067	0.0028786	0.752795	0.0051074	0.0025088	0.0418232	0.0017469	0.0017469	0.735511	1
HbA1c	rs1540339	rs157861	5013	-0.0014862	0.0021397	0.487362	0.0053122	0.0025239	0.0353632	0.0012743	0.0012743	0.735705	1
HbA1c	rs2283342	rs2281985	5080	-0.0043725	0.0029643	0.140256	-0.0004065	0.002045	0.842455	-0.0014097	-0.0014097	0.735891	1
HbA1c	rs731236	rs10800098	4978	0.0014035	0.0020883	0.501575	-0.0027075	0.0044899	0.546516	-0.0022406	-0.0022406	0.737876	1
HbA1c	rs3890733	rs2134095	4990	6.02e-05	0.0022057	0.97822	0.0049975	0.0021502	0.0201528	-0.001085	-0.001085	0.738635	1
HbA1c	rs2239179	rs10800098	4974	-0.0010542	0.0020608	0.609005	-0.0027987	0.004483	0.532459	0.0021735	0.0021735	0.739418	1
HbA1c	rs2283342	rs746332	5085	-0.0043715	0.0029604	0.13983	0.0019633	0.0030725	0.52285	-0.0020803	-0.0020803	0.740363	1
HbA1c	rs2107301	rs283694	5077	-0.0024816	0.0023355	0.288051	0.0050086	0.0022083	0.0233666	-0.0011624	-0.0011624	0.743327	1
HbA1c	rs2283342	rs283695	5073	-0.0042528	0.0029412	0.148265	0.0049968	0.0020309	0.013913	-0.0013616	-0.0013616	0.743991	1
HbA1c	rs12721364	rs283695	5075	-0.0014792	0.0028591	0.604935	0.0050518	0.0020307	0.0128906	-0.0013334	-0.0013334	0.747235	1
HbA1c	rs731236	rs17429123	4916	0.0009736	0.0021112	0.644716	0.0003394	0.0027023	0.900055	-0.0012568	-0.0012568	0.747721	1
HbA1c	rs2239179	rs157871	4951	-0.0010203	0.0020804	0.623846	0.0031587	0.0029978	0.292097	-0.0013508	-0.0013508	0.748771	1
HbA1c	rs3819545	rs157864	5082	-0.0004329	0.0021229	0.838419	0.0053258	0.0027819	0.055624	0.001272	0.001272	0.755954	1
HbA1c	rs12721364	rs746332	5087	-0.0009958	0.0028783	0.729373	0.0019488	0.0030738	0.526095	-0.0019504	-0.0019504	0.756651	1
HbA1c	rs739837	rs2134095	4892	-4.42e-05	0.0020856	0.983098	0.0053982	0.0021699	0.0128876	0.0009572	0.0009572	0.758195	1
HbA1c	rs739837	rs285480	4972	0.0003829	0.0020739	0.853509	0.003033	0.0024572	0.217138	-0.0010547	-0.0010547	0.760449	1
HbA1c	rs12721364	rs285480	5085	-0.0008657	0.0028811	0.763818	0.0030138	0.0024207	0.213199	-0.0015011	-0.0015011	0.761634	1
HbA1c	rs1540339	rs466639	4908	-0.0011683	0.0021777	0.591651	0.0060044	0.0031565	0.0572003	0.0013804	0.0013804	0.765473	1
HbA1c	rs3847987	rs283694	4967	-0.0048619	0.0033178	0.142884	0.0053587	0.0022504	0.0172929	0.0014732	0.0014732	0.766084	1
HbA1c	rs731236	rs466639	4914	0.0010961	0.0021212	0.605362	0.0062192	0.003159	0.049038	-0.0012922	-0.0012922	0.768543	1
HbA1c	rs2239182	rs2281985	5079	0.0023386	0.002034	0.250283	-0.0005513	0.0020456	0.787546	-0.0008385	-0.0008385	0.768607	1
HbA1c	rs2239182	rs466639	4976	0.0026088	0.0020672	0.207014	0.005998	0.003134	0.0557008	0.0012808	0.0012808	0.771854	1
HbA1c	rs7299460	rs17429123	4937	0.0015947	0.0022571	0.479901	0.0002579	0.0026857	0.923492	-0.0012003	-0.0012003	0.772712	1
HbA1c	rs2283342	rs466639	4977	-0.0041872	0.0030125	0.164604	0.0058928	0.0031325	0.0600062	0.0018743	0.0018743	0.773862	1
HbA1c	rs12721364	rs2281985	5082	-0.0010701	0.0028801	0.710244	-0.0005206	0.0020441	0.798991	-0.0011497	-0.0011497	0.775804	1
HbA1c	rs2239179	rs285480	5016	-0.0010393	0.0020612	0.614145	0.0028788	0.002435	0.237155	0.0009484	0.0009484	0.781218	1
HbA1c	rs2239186	rs12739596	5059	-0.0046929	0.0026024	0.0714014	0.0005397	0.0024285	0.824149	0.0011843	0.0011843	0.785841	1
HbA1c	rs2283342	rs285429	5013	-0.0041918	0.0029949	0.161685	0.0013742	0.002886	0.633972	-0.0016227	-0.0016227	0.786112	1
HbA1c	rs7136534	rs2281985	5052	0.0010767	0.0023074	0.640806	-0.0007932	0.0020333	0.696479	-0.0008694	-0.0008694	0.78727	1
HbA1c	rs2239179	rs380518	4966	-0.0011305	0.0020753	0.585951	0.0065579	0.0029347	0.0254872	-0.0011366	-0.0011366	0.789636	1
HbA1c	rs731236	rs157871	4955	0.0015422	0.0021067	0.46418	0.0029645	0.0029973	0.32268	0.0011541	0.0011541	0.790199	1
HbA1c	rs7299460	rs2134095	4956	0.0012757	0.0022425	0.569472	0.0048287	0.0021496	0.0247283	-0.0008642	-0.0008642	0.794209	1
HbA1c	rs7136534	rs10918172	4983	0.0010845	0.002317	0.639758	-0.0018522	0.0026602	0.486285	-0.0011061	-0.0011061	0.795056	1
HbA1c	rs2239186	rs285429	5013	-0.0046499	0.0026277	0.0768598	0.0013821	0.002886	0.632032	0.0013437	0.0013437	0.797491	1
HbA1c	rs11568820	rs3753898	5085	0.0038882	0.0024915	0.11869	0.0008317	0.0024652	0.735846	-0.001089	-0.001089	0.797734	1
HbA1c	rs3890733	rs6669441	5004	0.0001621	0.0022076	0.941455	0.0023952	0.0025457	0.346795	0.0009723	0.0009723	0.798008	1
HbA1c	rs2239182	rs12069160	4907	0.0025023	0.0020725	0.227344	-0.0004175	0.0043349	0.92327	0.0015472	0.0015472	0.798021	1
HbA1c	rs2239179	rs285429	4946	-0.0012471	0.0020803	0.548883	0.0015811	0.0029051	0.586287	0.0010327	0.0010327	0.800216	1
HbA1c	rs2189480	rs12739596	5056	-0.0004188	0.0021458	0.845249	0.0005044	0.0024303	0.8356	0.0009173	0.0009173	0.80113	1
HbA1c	rs3819545	rs157861	5083	-0.0004847	0.0021231	0.819426	0.0051269	0.0025093	0.0410898	-0.0009312	-0.0009312	0.801132	1
HbA1c	rs12721364	rs285429	5015	-0.0004948	0.0029104	0.865003	0.0013305	0.0028869	0.644913	0.0014931	0.0014931	0.802524	1
HbA1c	rs1540339	rs283695	5003	-0.0017476	0.0021252	0.410934	0.005269	0.0020391	0.0097949	-0.0007267	-0.0007267	0.807432	1
HbA1c	rs2239179	rs12069160	4847	-0.0011352	0.0020999	0.58881	-0.000479	0.0043593	0.912509	-0.001554	-0.001554	0.807498	1
HbA1c	rs12721364	rs157864	5084	-0.0009881	0.0028817	0.731701	0.0053212	0.0027812	0.0557737	-0.0013202	-0.0013202	0.814227	1
HbA1c	rs3819545	rs466639	4977	-0.0001667	0.0021613	0.938509	0.0059781	0.0031321	0.0563627	-0.001063	-0.001063	0.815526	1
HbA1c	rs2239179	rs283695	5006	-0.0007779	0.0020474	0.703994	0.0053624	0.0020399	0.0085962	-0.0006762	-0.0006762	0.8157	1
HbA1c	rs731236	rs283695	5011	0.0014478	0.0020728	0.484926	0.0054781	0.0020455	0.0074293	0.0006828	0.0006828	0.816638	1
HbA1c	rs731236	rs380518	4970	0.001337	0.0021027	0.524911	0.0067294	0.0029395	0.0221034	-0.0009781	-0.0009781	0.817927	1
HbA1c	rs12721364	rs466639	4979	-0.0006092	0.0029206	0.834771	0.0059697	0.0031323	0.0567307	-0.0014667	-0.0014667	0.818089	1
HbA1c	rs2283342	rs283694	5082	-0.0043646	0.0029594	0.140322	0.0049535	0.0022062	0.0247913	-0.0009848	-0.0009848	0.825817	1
HbA1c	rs739837	rs746332	4974	0.0003566	0.0020728	0.863412	0.0027714	0.0031097	0.372861	0.0009503	0.0009503	0.828955	1
HbA1c	rs2238136	rs2281985	5083	0.0009829	0.0023792	0.679556	-0.0005037	0.0020445	0.805423	0.0007239	0.0007239	0.83066	1
HbA1c	rs12721364	rs157871	5020	-0.0004952	0.002916	0.865162	0.0027787	0.0029777	0.350784	0.0013272	0.0013272	0.831611	1
HbA1c	rs2239182	rs157864	5081	0.0023625	0.0020324	0.245118	0.0053097	0.0027828	0.056447	0.0008222	0.0008222	0.832675	1
HbA1c	rs731236	rs157864	5019	0.0014189	0.0020873	0.496681	0.0055946	0.0028036	0.04604	-0.0008224	-0.0008224	0.833591	1
HbA1c	rs7136534	rs157872	4926	0.0006992	0.00233	0.764139	0.000455	0.0020757	0.826484	-0.0006881	-0.0006881	0.834189	1
HbA1c	rs7132324	rs283695	5073	-0.0013942	0.0021651	0.519638	0.0051716	0.0020304	0.0108925	-0.0006261	-0.0006261	0.836234	1
HbA1c	rs739837	rs3767333	4971	0.000358	0.0020738	0.862936	-0.0015593	0.0024823	0.529926	-0.0007156	-0.0007156	0.838074	1
HbA1c	rs739837	rs6669441	4900	0.000372	0.0020952	0.859097	0.0025778	0.0025804	0.317856	-0.0007377	-0.0007377	0.840812	1
HbA1c	rs2239186	rs157872	4952	-0.004196	0.0026298	0.110657	0.0008848	0.0020887	0.67187	0.0007504	0.0007504	0.842981	1
HbA1c	rs11568820	rs3767333	5083	0.0039493	0.0024924	0.113143	-0.0015604	0.0024351	0.521694	0.0008482	0.0008482	0.843908	1
HbA1c	rs1540339	rs10800098	4971	-0.0012357	0.0021416	0.563961	-0.0030806	0.0044883	0.492521	-0.0012818	-0.0012818	0.847338	1
HbA1c	rs3819545	rs283695	5073	-0.0006783	0.0021097	0.747842	0.0051166	0.0020314	0.0118099	-0.0005601	-0.0005601	0.849736	1
HbA1c	rs3890733	rs3767333	5075	0.0006523	0.0021894	0.765774	-0.0013162	0.002456	0.592031	0.0006974	0.0006974	0.850256	1
HbA1c	rs11574143	rs6669441	4889	-0.0047938	0.0036171	0.185129	0.0029189	0.002585	0.258886	-0.0011572	-0.0011572	0.852555	1
HbA1c	rs739837	rs157872	4841	0.0002813	0.0020988	0.893396	0.0009625	0.0021203	0.649894	-0.0005493	-0.0005493	0.855363	1
HbA1c	rs4516035	rs2281985	5081	-0.0020138	0.0020883	0.334923	-0.0005009	0.0020436	0.806393	-0.0005275	-0.0005275	0.856771	1
HbA1c	rs2239182	rs380518	5033	0.0025275	0.0020478	0.217167	0.0063874	0.0029173	0.0286042	-0.0007463	-0.0007463	0.856958	1
HbA1c	rs4516035	rs285482	4896	-0.001848	0.0021385	0.387548	0.0042207	0.0023144	0.0682629	0.000593	0.000593	0.858617	1
HbA1c	rs11568820	rs2134095	4998	0.0044284	0.0025082	0.0775343	0.005195	0.0021317	0.0148442	0.0006491	0.0006491	0.861063	1
HbA1c	rs7132324	rs157861	5083	-0.0012671	0.0021807	0.561244	0.0051884	0.0025074	0.0385748	-0.0006496	-0.0006496	0.863294	1
HbA1c	rs2239186	rs283695	5074	-0.004753	0.0025792	0.0654131	0.0050276	0.0020306	0.0133236	0.0006087	0.0006087	0.867921	1
HbA1c	rs4516035	rs466639	4978	-0.0017959	0.0021176	0.396438	0.0059496	0.0031305	0.0574254	-0.0007519	-0.0007519	0.868984	1
HbA1c	rs3890733	rs10489745	5078	0.0006541	0.0021877	0.764966	-0.0043461	0.0036209	0.230079	-0.0008898	-0.0008898	0.869733	1
HbA1c	rs739837	rs157861	4972	0.0003264	0.0020733	0.874918	0.0052018	0.0025425	0.0408158	0.000588	0.000588	0.870989	1
HbA1c	rs731236	rs3753898	5021	0.0013432	0.0020874	0.519946	0.0007027	0.0025037	0.778993	-0.0005802	-0.0005802	0.871243	1
HbA1c	rs2238136	rs12739596	5062	0.0010255	0.0023783	0.666346	0.0005531	0.0024281	0.81982	-0.0006214	-0.0006214	0.874284	1
HbA1c	rs3890733	rs2281985	5073	0.0006384	0.0021896	0.770645	-0.0004697	0.0020471	0.818548	-0.0004683	-0.0004683	0.877981	1
HbA1c	rs1540339	rs2281985	5011	-0.0015259	0.0021419	0.476226	-0.0002856	0.0020551	0.889495	0.0004596	0.0004596	0.878389	1
HbA1c	rs12721364	rs6669441	5012	-0.000819	0.0029042	0.777945	0.0022806	0.0025441	0.370059	0.0007916	0.0007916	0.880166	1
HbA1c	rs3890733	rs10800098	5033	0.0004328	0.0021876	0.843188	-0.0028859	0.0044701	0.518564	-0.0009368	-0.0009368	0.885699	1
HbA1c	rs731236	rs285429	4950	0.0011442	0.0021079	0.587265	0.0016074	0.0029043	0.579969	0.0005908	0.0005908	0.888427	1
HbA1c	rs2238136	rs3767333	5085	0.0010387	0.0023764	0.662068	-0.0013182	0.0024512	0.590749	0.0005418	0.0005418	0.890273	1
HbA1c	rs12721364	rs10918172	5012	-0.0015564	0.0029049	0.59214	-0.001791	0.0026755	0.503272	-0.0007205	-0.0007205	0.891334	1
HbA1c	rs11574143	rs10800098	4922	-0.0044511	0.0035748	0.213142	-0.0032928	0.0045377	0.468082	-0.0013618	-0.0013618	0.891404	1
HbA1c	rs2254210	rs157872	4953	-0.0012401	0.0021713	0.567932	0.0008229	0.0020882	0.693564	-0.0004069	-0.0004069	0.894176	1
HbA1c	rs12721364	rs2134095	4999	-0.0010522	0.0028894	0.71575	0.0049584	0.0021469	0.0209546	-0.0005671	-0.0005671	0.89701	1
HbA1c	rs2254210	rs157864	5085	-0.0013698	0.0021466	0.523422	0.0052866	0.0027811	0.0573722	0.0005413	0.0005413	0.897622	1
HbA1c	rs7136534	rs17429123	4951	0.0015529	0.0023346	0.505967	-0.0006443	0.0026696	0.809286	0.0005484	0.0005484	0.897869	1
HbA1c	rs2238136	rs285480	5086	0.0010833	0.0023758	0.648433	0.0030315	0.0024185	0.210102	0.0005064	0.0005064	0.897878	1
HbA1c	rs2254210	rs12739596	5061	-0.0013221	0.0021506	0.538755	0.0005604	0.0024288	0.817524	0.0004519	0.0004519	0.90023	1
HbA1c	rs11574143	rs10489745	4964	-0.0046004	0.0035796	0.198786	-0.0044379	0.0036777	0.22761	0.0009636	0.0009636	0.909235	1
HbA1c	rs886441	rs157861	5018	0.0028146	0.0025739	0.274223	0.0054595	0.0025256	0.0306917	0.0004695	0.0004695	0.915426	1
HbA1c	rs2239186	rs157871	5018	-0.0045596	0.0026302	0.0830613	0.0027852	0.0029769	0.349518	0.0005586	0.0005586	0.919052	1
HbA1c	rs11568820	rs157872	4953	0.0039015	0.0025163	0.121089	0.0007627	0.0020733	0.712988	-0.000347	-0.000347	0.922641	1
HbA1c	rs2283342	rs285482	4895	-0.0035896	0.0030434	0.238262	0.0041515	0.0023154	0.0730303	-0.0004224	-0.0004224	0.929707	1
HbA1c	rs2189480	rs10800098	5037	-0.0001815	0.0021417	0.932472	-0.0027716	0.0044686	0.535133	0.0005684	0.0005684	0.930265	1
HbA1c	rs2254210	rs157871	5020	-0.0016016	0.0021666	0.459797	0.0028797	0.0029766	0.333376	0.0003697	0.0003697	0.931765	1
HbA1c	rs12721364	rs3767333	5084	-0.0010345	0.0028792	0.719377	-0.0012776	0.0024517	0.602322	-0.0003839	-0.0003839	0.936915	1
HbA1c	rs1540339	rs285429	4943	-0.0010746	0.0021634	0.619429	0.0015794	0.0029023	0.58633	0.0003366	0.0003366	0.937239	1
HbA1c	rs2254210	rs10918172	5012	-0.0021726	0.0021589	0.314281	-0.0018572	0.0026743	0.487434	-0.000309	-0.000309	0.938034	1
HbA1c	rs1540339	rs12069160	4844	-0.0016366	0.0021831	0.453485	-0.0008037	0.004364	0.853887	-0.0004791	-0.0004791	0.941311	1
HbA1c	rs2107301	rs2281985	5075	-0.0024392	0.0023405	0.297374	-0.00044	0.0020477	0.829858	-0.000238	-0.000238	0.941887	1
HbA1c	rs2239182	rs283694	5081	0.0022202	0.0020318	0.274564	0.0049783	0.0022077	0.0241762	0.000224	0.000224	0.942696	1
HbA1c	rs12721364	rs283694	5084	-0.000889	0.0028772	0.757349	0.0050398	0.002206	0.0223799	-0.0003173	-0.0003173	0.943555	1
HbA1c	rs3890733	rs12739596	5052	0.0007431	0.0021913	0.734553	0.0005843	0.0024329	0.810218	-0.0002636	-0.0002636	0.943716	1
HbA1c	rs12721364	rs12739596	5061	-0.0007848	0.0028913	0.786074	0.0005703	0.0024285	0.814357	-0.0003377	-0.0003377	0.944223	1
HbA1c	rs2239182	rs283695	5072	0.0021268	0.0020195	0.292324	0.0050471	0.0020321	0.0130357	0.000184	0.000184	0.948703	1
HbA1c	rs2254210	rs3753898	5086	-0.001435	0.0021463	0.503793	0.0005792	0.0024824	0.815527	-0.000215	-0.000215	0.954202	1
HbA1c	rs2239179	rs157872	4884	-0.0009767	0.0020841	0.639364	0.0009384	0.0021027	0.655401	0.00017	0.00017	0.954652	1
HbA1c	rs3890733	rs157872	4944	0.0012072	0.0022135	0.585503	0.0008723	0.0020911	0.676604	0.0001697	0.0001697	0.956899	1
HbA1c	rs2238136	rs10800098	5043	0.0013524	0.0023752	0.569125	-0.0028147	0.0044596	0.527966	0.0003894	0.0003894	0.957226	1
HbA1c	rs2283342	rs10489745	5085	-0.0044512	0.0029607	0.132793	-0.0044535	0.0036096	0.217343	0.0003787	0.0003787	0.960343	1
HbA1c	rs3819545	rs2281985	5080	-0.0004377	0.0021251	0.836835	-0.0005514	0.0020452	0.787466	0.0001377	0.0001377	0.963458	1
HbA1c	rs886441	rs283695	5008	0.0029898	0.0025552	0.242033	0.0053208	0.0020404	0.0091409	-0.0001637	-0.0001637	0.9636	1
HbA1c	rs2239186	rs746332	5085	-0.0049075	0.0025974	0.0588942	0.0019305	0.0030733	0.529941	0.0002542	0.0002542	0.963836	1
HbA1c	rs2239186	rs283694	5082	-0.0049725	0.0025961	0.0555032	0.0050087	0.0022057	0.023202	0.0001744	0.0001744	0.964594	1
HbA1c	rs4516035	rs283694	5083	-0.0020152	0.0020854	0.33392	0.0048955	0.0022064	0.0265432	-0.000138	-0.000138	0.96475	1
HbA1c	rs2239182	rs157861	5082	0.0023453	0.002032	0.248467	0.0050754	0.0025112	0.0433214	-0.0001325	-0.0001325	0.970309	1
HbA1c	rs3847987	rs380518	4918	-0.0050681	0.0033329	0.128419	0.0066761	0.0029857	0.0253946	-0.0002365	-0.0002365	0.970671	1
HbA1c	rs2107301	rs466639	4972	-0.0024267	0.0023785	0.30767	0.0058457	0.0031354	0.0623216	-0.000172	-0.000172	0.973092	1
HbA1c	rs731236	rs12739596	4998	0.0012026	0.0020901	0.565083	0.0001183	0.0024449	0.961417	0.0001095	0.0001095	0.975322	1
HbA1c	rs3890733	rs3753898	5077	0.000598	0.0021879	0.784633	0.0005976	0.0024866	0.81008	8.74e-05	8.74e-05	0.981511	1
HbA1c	rs7132324	rs466639	4977	-0.0014971	0.002215	0.499136	0.006074	0.0031307	0.0524205	-8.86e-05	-8.86e-05	0.985036	1
HbA1c	rs2239186	rs2281985	5080	-0.0049391	0.0025994	0.0574806	-0.0004994	0.0020443	0.807017	-6.82e-05	-6.82e-05	0.985225	1
HbA1c	rs1540339	rs157864	5012	-0.0014612	0.0021401	0.4948	0.0052816	0.0028002	0.0593289	-7.64e-05	-7.64e-05	0.985284	1
HbA1c	rs11574143	rs12069160	4799	-0.0048684	0.0036382	0.180918	-0.0006915	0.0044104	0.875409	0.0001482	0.0001482	0.988294	1
HbA1c	rs2239186	rs10489745	5085	-0.0050025	0.0025975	0.054173	-0.0044609	0.0036096	0.216576	-9.63e-05	-9.63e-05	0.988575	1
HbA1c	rs731236	rs157872	4888	0.0013568	0.0021126	0.520739	0.0009058	0.0021073	0.667349	4.23e-05	4.23e-05	0.988868	1
HbA1c	rs2239182	rs746332	5084	0.0023652	0.0020321	0.244507	0.0020325	0.0030743	0.508565	5.18e-05	5.18e-05	0.990369	1
HbA1c	rs2107301	rs2134095	4992	-0.0024011	0.0023536	0.307691	0.0049638	0.0021504	0.0210228	-3.39e-05	-3.39e-05	0.992211	1
HbA1c	rs2254210	rs466639	4979	-0.0009763	0.0021808	0.654397	0.0059413	0.0031324	0.0579232	-1.24e-05	-1.24e-05	0.997894	1
HbA1c	rs2283342	rs157871	5018	-0.0042103	0.0030033	0.161011	0.0027928	0.0029762	0.348106	1.54e-06	1.54e-06	0.999804	1
HDL	rs11568820	rs17429123	5015	0.0055543	0.0091732	0.54488	0.0242548	0.0096943	0.0123821	-0.0510546	-0.0510546	0.00313451	1
HDL	rs731236	rs3753898	5050	0.0027572	0.007542	0.714698	-0.0202538	0.0090158	0.024717	-0.0323538	-0.0323538	0.0123336	1
HDL	rs2283342	rs10918172	5042	0.0052365	0.0108016	0.627849	0.0257418	0.009688	0.0079069	0.047741	0.047741	0.0136791	1
HDL	rs739837	rs10918172	4932	-0.0100261	0.0075413	0.183747	0.0241769	0.0097717	0.013388	0.0339541	0.0339541	0.013881	1
HDL	rs11568820	rs12739596	5094	0.007532	0.0090709	0.40638	0.0183507	0.0087882	0.0368381	-0.0356776	-0.0356776	0.0216497	1
HDL	rs2239186	rs283694	5115	-0.0029824	0.0094016	0.751089	-0.0123533	0.007978	0.121582	-0.0320952	-0.0320952	0.0242491	1
HDL	rs3847987	rs3767333	4997	0.0193845	0.0119158	0.103843	0.0075764	0.0089307	0.396284	-0.0438018	-0.0438018	0.0245488	1
HDL	rs2283342	rs283694	5115	0.0080674	0.0107107	0.451359	-0.0125476	0.0079842	0.116116	-0.0345055	-0.0345055	0.0338189	1
HDL	rs3819545	rs3753898	5117	0.0054155	0.0076658	0.479944	-0.0199227	0.0089431	0.025943	0.0274977	0.0274977	0.0353283	1
HDL	rs11568820	rs157872	4990	0.0079564	0.0091735	0.385809	0.008712	0.0075523	0.248738	-0.0259596	-0.0259596	0.0456305	1
HDL	rs11568820	rs10918172	5043	0.0078721	0.009132	0.388706	0.0258667	0.0096754	0.0075319	-0.0329665	-0.0329665	0.0519395	1
HDL	rs739837	rs17429123	4900	-0.0122693	0.0075554	0.104461	0.0228887	0.0097953	0.0194948	0.0259185	0.0259185	0.0591924	1
HDL	rs3847987	rs2281985	4994	0.019836	0.0119309	0.0964608	-0.0029218	0.0074904	0.696501	-0.030084	-0.030084	0.0628207	1
HDL	rs11574143	rs3753898	4992	0.0298125	0.0129003	0.0208739	-0.0200107	0.009062	0.0272763	0.0396708	0.0396708	0.0643393	1	1
HDL	rs2239179	rs3753898	5051	0.0031955	0.0074485	0.667932	-0.0191771	0.009012	0.0333894	-0.0231609	-0.0231609	0.0688367	1
HDL	rs11574143	rs380518	4941	0.0308675	0.0129865	0.0174973	-0.0078345	0.0107013	0.464142	-0.0440256	-0.0440256	0.0708117	1
HDL	rs2283342	rs157861	5116	0.008419	0.0107122	0.43195	-0.0131558	0.0090683	0.146912	-0.0332197	-0.0332197	0.0714612	1
HDL	rs731236	rs17429123	4947	0.0030477	0.0076212	0.689249	0.0242447	0.0097573	0.0129959	-0.0253006	-0.0253006	0.0734487	1
HDL	rs739837	rs3767333	5001	-0.0114063	0.0074794	0.127317	0.0085509	0.0089177	0.337672	0.022413	0.022413	0.0756361	1
HDL	rs731236	rs10918172	4979	0.0021843	0.0076018	0.773861	0.0255739	0.0097342	0.0086349	-0.0249454	-0.0249454	0.0779736	1
HDL	rs3847987	rs3753898	4998	0.0194835	0.0119134	0.102024	-0.0206662	0.0090593	0.0225782	0.0355563	0.0355563	0.0792382	1
HDL	rs3847987	rs10918172	4925	0.0178728	0.0120005	0.136463	0.0228246	0.0097774	0.0196141	-0.0380181	-0.0380181	0.0812321	1
HDL	rs2283342	rs157872	4988	0.0063749	0.0109074	0.558937	0.008605	0.0075608	0.255133	0.0267798	0.0267798	0.0822674	1
HDL	rs1540339	rs3753898	5048	0.0027792	0.0077544	0.720057	-0.0182107	0.0090134	0.0433955	0.0227242	0.0227242	0.0851479	1
HDL	rs2283342	rs2281985	5113	0.0084619	0.0107214	0.430003	-0.0013508	0.0073811	0.854803	0.0252309	0.0252309	0.095123	1
HDL	rs2239186	rs10918172	5042	-0.0047339	0.0094864	0.617787	0.0259249	0.0096724	0.0073794	0.0284136	0.0284136	0.0966248	1
HDL	rs7136534	rs17429123	4983	0.0008076	0.0084946	0.924264	0.0238964	0.0097279	0.0140637	-0.025615	-0.025615	0.0998764	1
HDL	rs2239186	rs380518	5066	-0.0011816	0.0094788	0.900805	-0.0082468	0.010542	0.434087	-0.0315205	-0.0315205	0.105964	1
HDL	rs11568820	rs3767333	5116	0.0069029	0.0090501	0.445656	0.0104465	0.0088294	0.236804	-0.0247622	-0.0247622	0.111563	1
HDL	rs7299460	rs17429123	4971	0.0006976	0.0081494	0.93179	0.0242817	0.00972	0.0125173	-0.0236901	-0.0236901	0.114492	1
HDL	rs11574143	rs3767333	4991	0.0296269	0.0129007	0.0216864	0.0085829	0.0089445	0.337316	-0.0330519	-0.0330519	0.119736	1
HDL	rs2189480	rs3753898	5115	0.0049325	0.0077469	0.524347	-0.0198566	0.0089426	0.0264309	0.0203004	0.0203004	0.122057	1
HDL	rs7299460	rs283694	5072	0.0027445	0.0080594	0.733464	-0.0133711	0.0080067	0.0949827	-0.018983	-0.018983	0.123205	1
HDL	rs3847987	rs157872	4870	0.0217262	0.0120681	0.0718753	0.008111	0.0076659	0.290081	-0.0262105	-0.0262105	0.125129	1
HDL	rs2283342	rs746332	5118	0.0082525	0.0107109	0.441051	-0.0097072	0.0110931	0.381579	0.0341416	0.0341416	0.132737	1
HDL	rs2107301	rs285480	5113	0.0153563	0.0084261	0.0684417	-0.0218294	0.0087255	0.012388	-0.0208461	-0.0208461	0.140794	1
HDL	rs2239182	rs3753898	5115	0.0013166	0.0073399	0.857649	-0.0200083	0.0089466	0.0253681	0.0181442	0.0181442	0.145426	1
HDL	rs2239182	rs2134095	5027	0.0008387	0.0074037	0.909815	-0.0143201	0.007775	0.0655609	-0.0157329	-0.0157329	0.151261	1
HDL	rs2239186	rs157861	5116	-0.0028145	0.0094024	0.764696	-0.013017	0.0090632	0.15099	-0.0230608	-0.0230608	0.156376	1
HDL	rs7136534	rs157872	4960	0.0034518	0.0085157	0.685241	0.0091726	0.0075757	0.226031	-0.0169555	-0.0169555	0.157855	1
HDL	rs2239186	rs746332	5118	-0.0030387	0.0094029	0.746582	-0.0093564	0.0110896	0.398872	0.0283305	0.0283305	0.162591	1
HDL	rs3890733	rs283694	5107	-0.0100115	0.0078827	0.204122	-0.0130456	0.007986	0.102414	0.0165	0.0165	0.165971	1
HDL	rs2238136	rs12739596	5096	-0.002909	0.0085978	0.735117	0.0182748	0.0087864	0.0375857	0.0195589	0.0195589	0.167864	1
HDL	rs7299460	rs157872	4946	0.0029424	0.0081748	0.718914	0.008899	0.0075797	0.240424	-0.0159316	-0.0159316	0.169271	1
HDL	rs3819545	rs2281985	5113	0.0053546	0.0076733	0.485322	-0.001155	0.0073793	0.875626	0.0148101	0.0148101	0.171633	1
HDL	rs12721364	rs2281985	5115	-0.0024251	0.0103999	0.81563	-0.0012806	0.0073766	0.862185	0.0199273	0.0199273	0.172586	1
HDL	rs12721364	rs10918172	5044	-0.0019211	0.0105261	0.855194	0.0257572	0.0096771	0.0078003	0.0259323	0.0259323	0.17547	1
HDL	rs2107301	rs10918172	5039	0.0170451	0.0085025	0.0450468	0.0251635	0.009674	0.0093187	0.0207387	0.0207387	0.178148	1	1
HDL	rs2189480	rs746332	5116	0.0049792	0.0077492	0.520549	-0.0096367	0.0110945	0.385106	0.0221142	0.0221142	0.179681	1
HDL	rs2254210	rs285480	5118	-0.0134314	0.007741	0.0827833	-0.0224461	0.0087156	0.0100408	0.0171502	0.0171502	0.180553	1
HDL	rs2239186	rs2281985	5113	-0.0029111	0.0094076	0.757	-0.0011404	0.0073744	0.87711	0.0178834	0.0178834	0.180619	1
HDL	rs886441	rs12739596	5030	-0.0097585	0.0093347	0.295887	0.0180256	0.0088431	0.0415649	0.0210639	0.0210639	0.181717	1
HDL	rs739837	rs2281985	4999	-0.011263	0.0074869	0.132554	-0.0024817	0.0074756	0.739927	0.014089	0.014089	0.184634	1
HDL	rs2283342	rs3767333	5115	0.0079106	0.0107134	0.460313	0.0102684	0.0088398	0.245447	0.0234715	0.0234715	0.184797	1
HDL	rs2239182	rs10918172	5040	0.0030631	0.0074069	0.679226	0.0255231	0.0096861	0.0084391	0.0180659	0.0180659	0.187699	1
HDL	rs11574143	rs2281985	4988	0.0296914	0.0129166	0.0215628	-0.0018709	0.0074961	0.802921	-0.023197	-0.023197	0.188376	1
HDL	rs11574143	rs10918172	4918	0.029389	0.0129966	0.0237848	0.0236619	0.0098071	0.0158703	-0.0315363	-0.0315363	0.192635	1	1
HDL	rs2254210	rs283695	5108	-0.0133572	0.0077512	0.0849058	-0.0151802	0.0073981	0.04023	0.0141172	0.0141172	0.193953	1
HDL	rs7132324	rs17429123	5014	0.0038235	0.0079963	0.632563	0.0241217	0.009692	0.0128491	0.0187666	0.0187666	0.1989	1
HDL	rs12721364	rs285480	5118	-0.0031453	0.0104009	0.762354	-0.0224917	0.0087256	0.0099746	-0.0228822	-0.0228822	0.199234	1
HDL	rs2283342	rs17429123	5015	0.0067782	0.0108135	0.530796	0.024131	0.0097061	0.0129453	0.0246366	0.0246366	0.20154	1
HDL	rs739837	rs157872	4875	-0.0132377	0.0075952	0.0814126	0.008744	0.0076501	0.2531	0.0138847	0.0138847	0.201658	1
HDL	rs739837	rs3753898	5003	-0.0112287	0.0074783	0.133288	-0.0200825	0.0090509	0.0265432	0.0165074	0.0165074	0.202035	1
HDL	rs886441	rs17429123	4949	-0.0096779	0.0094133	0.303949	0.0242435	0.0097666	0.0130869	0.0224582	0.0224582	0.202935	1
HDL	rs11568820	rs2281985	5114	0.006957	0.0090616	0.442679	-0.0011947	0.0073782	0.871368	-0.0156444	-0.0156444	0.217722	1
HDL	rs2283342	rs12739596	5093	0.0080551	0.010727	0.452738	0.0183893	0.0087952	0.036593	0.022007	0.022007	0.220425	1
HDL	rs731236	rs466639	4944	0.0012934	0.0076396	0.865569	-0.0125444	0.0113709	0.269993	-0.0194264	-0.0194264	0.220528	1
HDL	rs7299460	rs12739596	5051	0.0029703	0.0080765	0.713062	0.017975	0.0088221	0.0416515	-0.016449	-0.016449	0.230325	1
HDL	rs12721364	rs2134095	5030	-0.003218	0.010452	0.758182	-0.0145265	0.0077689	0.0615661	-0.0189392	-0.0189392	0.232838	1
HDL	rs2238136	rs285482	4930	-0.0048295	0.0087461	0.580845	-0.0086242	0.008314	0.299646	-0.0161977	-0.0161977	0.236772	1
HDL	rs7136534	rs157861	5085	0.0030695	0.0083962	0.714695	-0.0135135	0.0091006	0.137633	-0.0170732	-0.0170732	0.237961	1
HDL	rs886441	rs3767333	5050	-0.010022	0.00932	0.282279	0.0093111	0.0089018	0.295622	0.0187398	0.0187398	0.240479	1
HDL	rs886441	rs285480	5051	-0.0094645	0.0093212	0.309978	-0.0212162	0.0087896	0.0158233	0.0178108	0.0178108	0.241589	1
HDL	rs3847987	rs380518	4947	0.0203916	0.0119911	0.0890892	-0.0059556	0.0107452	0.579427	-0.0270741	-0.0270741	0.242339	1
HDL	rs2107301	rs157861	5113	0.0158446	0.0084264	0.0601159	-0.0127304	0.009065	0.160279	-0.0170858	-0.0170858	0.243993	1
HDL	rs739837	rs12739596	4981	-0.0110344	0.0074964	0.141092	0.0178898	0.0088811	0.0440254	0.0145278	0.0145278	0.245683	1
HDL	rs12721364	rs283694	5117	-0.0026019	0.0103957	0.802379	-0.0125228	0.007982	0.116737	-0.0187364	-0.0187364	0.247543	1
HDL	rs12721364	rs157861	5118	-0.0022864	0.0103977	0.825964	-0.0130502	0.0090676	0.150149	-0.0215709	-0.0215709	0.2481	1
HDL	rs7136534	rs285429	5015	0.0046232	0.0084573	0.58464	-0.004026	0.0103952	0.698557	-0.0196298	-0.0196298	0.249165	1
HDL	rs7136534	rs283694	5084	0.0031196	0.0083955	0.710223	-0.013402	0.0080087	0.0943017	-0.0146555	-0.0146555	0.249817	1
HDL	rs7136534	rs12739596	5062	0.0028118	0.0084094	0.738122	0.0178841	0.0088187	0.0426149	-0.0162812	-0.0162812	0.250437	1
HDL	rs7299460	rs283695	5063	0.0022985	0.008062	0.775574	-0.0161524	0.0074309	0.0297756	-0.0131552	-0.0131552	0.251513	1
HDL	rs2239186	rs283695	5107	-0.0031105	0.0094109	0.741019	-0.0148824	0.0073986	0.0443238	-0.015309	-0.015309	0.252287	1
HDL	rs2107301	rs157864	5112	0.0152004	0.0084281	0.071363	-0.0153052	0.0100451	0.127659	-0.0187016	-0.0187016	0.254792	1
HDL	rs2283342	rs10489745	5118	0.0077168	0.0107084	0.471169	-0.0306503	0.0129924	0.0183567	-0.0308888	-0.0308888	0.261552	1
HDL	rs11574143	rs283694	4990	0.031055	0.0129321	0.0163694	-0.0127963	0.0081053	0.114455	-0.0214172	-0.0214172	0.262128	1
HDL	rs11574143	rs157872	4863	0.0302664	0.0130502	0.0204242	0.0079376	0.0076711	0.300841	-0.0210015	-0.0210015	0.26384	1
HDL	rs12721364	rs3767333	5117	-0.0023043	0.0103939	0.824557	0.0104022	0.0088289	0.238774	0.0195101	0.0195101	0.265703	1
HDL	rs739837	rs2134095	4920	-0.0120539	0.0075388	0.109901	-0.0154599	0.0078356	0.0485459	-0.0124626	-0.0124626	0.267882	1
HDL	rs12721364	rs283695	5108	-0.0029365	0.0104086	0.777859	-0.0152752	0.0074014	0.0390849	-0.0167078	-0.0167078	0.268477	1
HDL	rs7299460	rs10918172	5000	0.0026142	0.0081258	0.747683	0.0259394	0.009699	0.0075095	-0.01648	-0.01648	0.271359	1
HDL	rs12721364	rs3753898	5119	-0.0022385	0.0103917	0.829456	-0.0198866	0.0089416	0.0261883	0.0199144	0.0199144	0.272224	1
HDL	rs2239182	rs157861	5114	0.001705	0.0073426	0.816383	-0.0128771	0.0090771	0.156066	-0.0141125	-0.0141125	0.272574	1
HDL	rs2238136	rs2281985	5116	-0.0031528	0.0085948	0.713762	-0.0013545	0.0073781	0.854352	0.0133986	0.0133986	0.273348	1
HDL	rs12721364	rs157864	5117	-0.0019743	0.010407	0.849541	-0.0159352	0.0100436	0.112665	-0.0221993	-0.0221993	0.273525	1
HDL	rs7132324	rs12739596	5093	0.0038796	0.0079163	0.624101	0.0182578	0.0087885	0.0378082	0.0143738	0.0143738	0.273898	1
HDL	rs3847987	rs12739596	4975	0.0196602	0.0119358	0.0995877	0.0156357	0.0088936	0.0787962	-0.0212406	-0.0212406	0.277027	1
HDL	rs2254210	rs466639	5013	-0.0126711	0.0078448	0.106327	-0.012992	0.011276	0.249302	0.0182427	0.0182427	0.2802	1
HDL	rs11574143	rs283695	4981	0.0294051	0.0129176	0.0228673	-0.0151298	0.0075028	0.0437943	-0.0192706	-0.0192706	0.28126	1	1
HDL	rs11568820	rs157871	5053	0.0058056	0.0091287	0.524827	-0.0046102	0.0107181	0.667122	0.019852	0.019852	0.283813	1
HDL	rs4516035	rs10800098	5073	-0.0094863	0.007552	0.209125	-0.0347218	0.0161794	0.031916	-0.0238904	-0.0238904	0.286891	1
HDL	rs2283342	rs380518	5066	0.0106413	0.0108216	0.325489	-0.008415	0.0105463	0.424958	-0.0233339	-0.0233339	0.287319	1
HDL	rs7299460	rs157861	5073	0.0027651	0.0080605	0.731578	-0.0136119	0.009092	0.134422	-0.0147539	-0.0147539	0.290027	1
HDL	rs2238136	rs466639	5014	-0.0040562	0.008709	0.641413	-0.0125445	0.0112765	0.266	-0.0193715	-0.0193715	0.293929	1
HDL	rs2239186	rs157872	4989	-0.0043601	0.0095547	0.648169	0.0089237	0.0075531	0.237477	0.0144026	0.0144026	0.295725	1
HDL	rs7299460	rs157864	5072	0.0028484	0.0080562	0.723683	-0.0166623	0.0100688	0.0980158	-0.016151	-0.016151	0.29644	1
HDL	rs2239179	rs157861	5050	0.0027801	0.0074537	0.709177	-0.0119289	0.0091334	0.191589	0.0135887	0.0135887	0.299591	1
HDL	rs2239186	rs3767333	5115	-0.0031545	0.0094025	0.737266	0.0104449	0.0088265	0.23672	0.0162828	0.0162828	0.299748	1
HDL	rs7299460	rs10489745	5075	0.0025551	0.0080526	0.751026	-0.030918	0.0130444	0.0178155	0.0205441	0.0205441	0.30769	1
HDL	rs7136534	rs2281985	5082	0.0030446	0.0084001	0.717033	-0.0010821	0.0074016	0.883772	-0.0119778	-0.0119778	0.308241	1
HDL	rs2107301	rs157872	4986	0.0140036	0.0085759	0.102553	0.0084333	0.0075535	0.264272	0.0122204	0.0122204	0.316081	1
HDL	rs7136534	rs10918172	5012	0.0024662	0.0084675	0.770866	0.0249031	0.0097073	0.0103343	-0.0154477	-0.0154477	0.320812	1
HDL	rs2239179	rs2281985	5048	0.0032366	0.0074549	0.664195	-0.0024757	0.0074271	0.738901	-0.0104503	-0.0104503	0.323016	1
HDL	rs7132324	rs10918172	5042	0.0048385	0.0079635	0.543493	0.0260406	0.0096735	0.0071271	0.014062	0.014062	0.327462	1
HDL	rs3819545	rs157872	4988	0.0026935	0.0077997	0.729856	0.0088624	0.0075552	0.240843	0.0108927	0.0108927	0.331146	1
HDL	rs2189480	rs466639	5009	0.0047933	0.0078665	0.542334	-0.0122558	0.0112782	0.277229	0.0158662	0.0158662	0.336573	1
HDL	rs2239182	rs17429123	5012	0.00064	0.0074122	0.931192	0.024037	0.0097042	0.0132833	0.0131458	0.0131458	0.338394	1
HDL	rs2254210	rs283694	5117	-0.0133239	0.007744	0.0853955	-0.0127187	0.0079801	0.111043	0.0113843	0.0113843	0.338655	1
HDL	rs2283342	rs283695	5106	0.0081454	0.0107247	0.447591	-0.0152226	0.0074036	0.039823	-0.014561	-0.014561	0.339686	1
HDL	rs731236	rs285482	4860	0.001799	0.0076979	0.815226	-0.0084781	0.0083742	0.311397	-0.0114671	-0.0114671	0.340331	1
HDL	rs2107301	rs2281985	5110	0.0162435	0.0084393	0.0543177	-0.0014706	0.0073798	0.842057	0.0110589	0.0110589	0.347698	1
HDL	rs3847987	rs10489745	4999	0.0198094	0.0119117	0.0963713	-0.0331978	0.0131833	0.0118277	-0.0264854	-0.0264854	0.349421	1
HDL	rs2254210	rs3753898	5119	-0.0136325	0.007741	0.0782839	-0.0204435	0.0089402	0.0222539	0.0125762	0.0125762	0.350942	1
HDL	rs12721364	rs12069160	4941	-0.0016289	0.0105696	0.877529	-0.0244476	0.0156112	0.117405	0.0282701	0.0282701	0.352932	1
HDL	rs2239186	rs285429	5046	-0.0030245	0.0094842	0.749817	-0.0041814	0.0103494	0.686216	-0.0173925	-0.0173925	0.355496	1
HDL	rs11568820	rs10489745	5119	0.0067308	0.0090466	0.456898	-0.0307449	0.0129929	0.0180048	0.020649	0.020649	0.356362	1
HDL	rs886441	rs285482	4862	-0.0107223	0.00954	0.261097	-0.0076312	0.0083786	0.362443	0.013905	0.013905	0.357095	1
HDL	rs2239182	rs12739596	5091	0.00193	0.0073585	0.793112	0.0181967	0.0087964	0.0386281	0.0112024	0.0112024	0.365859	1
HDL	rs2239179	rs17429123	4949	0.0030794	0.0075326	0.682696	0.024333	0.0097623	0.0127151	-0.0125317	-0.0125317	0.369634	1
HDL	rs7299460	rs380518	5023	0.0018767	0.0081123	0.817055	-0.0090247	0.0105743	0.393447	-0.0144553	-0.0144553	0.372339	1
HDL	rs731236	rs2134095	4966	0.0035403	0.0075985	0.641287	-0.0149243	0.0078074	0.0559909	0.0100396	0.0100396	0.372564	1
HDL	rs3819545	rs157871	5052	0.0056809	0.0077455	0.463318	-0.0044534	0.0107196	0.677836	0.0140332	0.0140332	0.372939	1
HDL	rs7136534	rs6669441	5011	0.002003	0.0084613	0.812881	-0.0007702	0.0092104	0.933362	-0.0130587	-0.0130587	0.374616	1
HDL	rs2238136	rs10800098	5075	-0.0022769	0.0086114	0.791478	-0.0351855	0.0161795	0.0296987	0.0232206	0.0232206	0.378423	1
HDL	rs4516035	rs285480	5117	-0.0087679	0.0075286	0.244232	-0.0224225	0.0087187	0.0101456	-0.0111532	-0.0111532	0.379532	1
HDL	rs2107301	rs283694	5112	0.0157053	0.0084267	0.062413	-0.0120927	0.0079812	0.129799	-0.01128	-0.01128	0.379999	1
HDL	rs886441	rs466639	4946	-0.0097391	0.0094312	0.301818	-0.0096851	0.0113907	0.39522	0.0174218	0.0174218	0.380609	1
HDL	rs2238136	rs157872	4991	-0.0054771	0.0087092	0.529453	0.008611	0.0075525	0.254277	0.0109709	0.0109709	0.381169	1
HDL	rs2239179	rs10489745	5052	0.0033272	0.0074476	0.655079	-0.0308068	0.0130745	0.0184986	-0.0162352	-0.0162352	0.383735	1
HDL	rs7132324	rs3767333	5115	0.0040965	0.0078986	0.604039	0.010104	0.0088287	0.252491	0.011234	0.011234	0.387495	1
HDL	rs2239179	rs10918172	4976	0.0016957	0.0075194	0.821594	0.025094	0.0097529	0.0101114	-0.012012	-0.012012	0.387845	1
HDL	rs739837	rs285482	4813	-0.0096937	0.0076282	0.203871	-0.009663	0.0084091	0.250565	0.010296	0.010296	0.388955	1
HDL	rs2254210	rs285482	4929	-0.0141404	0.0078946	0.0733315	-0.0085339	0.0083109	0.304547	0.0106219	0.0106219	0.389824	1
HDL	rs7299460	rs2281985	5070	0.0026399	0.0080638	0.743397	-0.0010922	0.0074009	0.882682	-0.009678	-0.009678	0.393746	1
HDL	rs3819545	rs10918172	5042	0.0066633	0.0077417	0.389443	0.0257875	0.0096747	0.007713	0.012012	0.012012	0.394047	1
HDL	rs7136534	rs10489745	5087	0.0029699	0.0083875	0.723289	-0.0316733	0.0130121	0.0149617	0.0178756	0.0178756	0.394232	1
HDL	rs3890733	rs283695	5099	-0.0098556	0.0078912	0.211744	-0.0151176	0.007406	0.0412765	0.0093767	0.0093767	0.394755	1
HDL	rs2239182	rs283695	5104	0.0018553	0.0073538	0.800824	-0.0150915	0.0074062	0.041632	-0.0088599	-0.0088599	0.394974	1
HDL	rs2239186	rs17429123	5014	-0.0038497	0.009509	0.685604	0.0243642	0.0096914	0.0119679	0.0146041	0.0146041	0.398414	1
HDL	rs2238136	rs10489745	5121	-0.0033575	0.0085825	0.695661	-0.0310139	0.0129912	0.0170086	0.018334	0.018334	0.399894	1
HDL	rs731236	rs157861	5049	0.0025601	0.007543	0.734325	-0.0143761	0.0091322	0.1155	0.0109182	0.0109182	0.401139	1
HDL	rs12721364	rs10489745	5120	-0.0022273	0.0103899	0.830268	-0.0308491	0.0129874	0.0175703	0.0222009	0.0222009	0.401183	1
HDL	rs739837	rs157861	5002	-0.0108671	0.0074819	0.146435	-0.0147396	0.0091665	0.107901	-0.0109586	-0.0109586	0.401813	1
HDL	rs4516035	rs17429123	5015	-0.0075142	0.007623	0.324317	0.0240449	0.0096926	0.013143	0.0118369	0.0118369	0.401829	1
HDL	rs2189480	rs12069160	4937	0.0041566	0.0078978	0.598703	-0.0236779	0.0156205	0.129628	0.0192445	0.0192445	0.403816	1
HDL	rs7299460	rs3753898	5074	0.002558	0.0080535	0.750781	-0.021369	0.0089672	0.0172086	0.0115253	0.0115253	0.403924	1
HDL	rs2189480	rs157864	5113	0.0052666	0.007749	0.49676	-0.0156318	0.010044	0.119691	0.0122546	0.0122546	0.405612	1
HDL	rs7136534	rs3753898	5086	0.0029868	0.0083894	0.721838	-0.0201451	0.0089602	0.0246006	0.0119371	0.0119371	0.407617	1
HDL	rs3890733	rs380518	5058	-0.0094963	0.0079399	0.231747	-0.0087796	0.0105492	0.405307	0.0129105	0.0129105	0.408719	1
HDL	rs12721364	rs157872	4990	-0.0033427	0.0105459	0.751281	0.0086896	0.007553	0.249999	0.0123431	0.0123431	0.409703	1
HDL	rs11568820	rs283695	5107	0.0063669	0.0090599	0.482243	-0.0152715	0.0074014	0.0391332	-0.0105723	-0.0105723	0.412972	1
HDL	rs731236	rs283694	5048	0.0024312	0.0075421	0.747198	-0.0141305	0.0080447	0.0790626	0.0093878	0.0093878	0.414324	1
HDL	rs1540339	rs12069160	4876	0.003773	0.0078923	0.632627	-0.0213087	0.015759	0.176387	0.0191672	0.0191672	0.414655	1
HDL	rs2189480	rs17429123	5012	0.0053159	0.0078338	0.497433	0.0237976	0.0096968	0.0141552	-0.0118817	-0.0118817	0.415579	1
HDL	rs11568820	rs283694	5116	0.0069661	0.0090508	0.441532	-0.0125646	0.0079826	0.115546	-0.011258	-0.011258	0.416623	1
HDL	rs2283342	rs157864	5115	0.0080806	0.0107114	0.450648	-0.0159417	0.0100483	0.112684	-0.0169744	-0.0169744	0.420228	1
HDL	rs2239182	rs3767333	5113	0.0016883	0.0073414	0.81812	0.0104504	0.0088374	0.237056	0.0099105	0.0099105	0.424042	1
HDL	rs2239182	rs12069160	4937	0.0022266	0.0074632	0.765449	-0.0245692	0.0156132	0.115641	0.017375	0.017375	0.425467	1
HDL	rs731236	rs12739596	5028	0.0023451	0.0075609	0.756453	0.0184274	0.0088469	0.0373093	-0.0101607	-0.0101607	0.428848	1
HDL	rs739837	rs466639	4897	-0.0103379	0.0075742	0.17235	-0.0133476	0.0114225	0.242648	0.0124715	0.0124715	0.429348	1
HDL	rs7132324	rs157871	5052	0.0048766	0.0079853	0.541424	-0.0049384	0.0107191	0.645025	-0.0130607	-0.0130607	0.430032	1
HDL	rs2189480	rs285429	5044	0.0056422	0.0078131	0.470236	-0.0044163	0.0103694	0.670197	0.0120976	0.0120976	0.430375	1
HDL	rs2189480	rs2134095	5026	0.0022884	0.0078083	0.769479	-0.0144164	0.0077684	0.0635429	0.0090401	0.0090401	0.432432	1
HDL	rs2107301	rs10489745	5115	0.0156709	0.0084223	0.0628514	-0.0304692	0.0129938	0.01907	-0.0164444	-0.0164444	0.43297	1
HDL	rs4516035	rs157861	5117	-0.0086834	0.0075291	0.248836	-0.0130566	0.0090714	0.150122	-0.0100967	-0.0100967	0.433697	1
HDL	rs2239186	rs12739596	5093	-0.0028859	0.0094251	0.759473	0.0183551	0.0087841	0.0367055	0.0123887	0.0123887	0.435276	1
HDL	rs4516035	rs285482	4928	-0.0102642	0.0076618	0.180416	-0.0086719	0.0083129	0.296908	0.0092934	0.0092934	0.436245	1
HDL	rs2238136	rs17429123	5017	-0.0027723	0.0086731	0.749254	0.024157	0.0096911	0.01271	0.0122014	0.0122014	0.43813	1
HDL	rs2283342	rs2134095	5028	0.0064925	0.010831	0.548912	-0.0145321	0.0077692	0.0614759	-0.0124587	-0.0124587	0.438558	1
HDL	rs731236	rs6669441	4976	0.0020704	0.0076097	0.785572	-0.0023655	0.009232	0.797786	0.0101542	0.0101542	0.44057	1
HDL	rs2239182	rs10489745	5116	0.0011571	0.0073399	0.874739	-0.0304266	0.0129977	0.0192742	0.013936	0.013936	0.441172	1
HDL	rs7136534	rs380518	5037	0.0021981	0.0084491	0.794754	-0.0095295	0.0105666	0.367181	-0.0129565	-0.0129565	0.442066	1
HDL	rs3819545	rs285482	4927	0.0050388	0.0078337	0.520109	-0.0083552	0.008316	0.315087	0.0093659	0.0093659	0.445063	1
HDL	rs2239179	rs12069160	4879	0.0029754	0.0075754	0.694502	-0.0234837	0.0157279	0.13547	-0.0175592	-0.0175592	0.446421	1
HDL	rs3819545	rs12069160	4939	0.0049709	0.0078087	0.524425	-0.0247589	0.015621	0.113036	0.0172721	0.0172721	0.448687	1
HDL	rs2238136	rs3767333	5118	-0.0032224	0.0085827	0.70734	0.0103654	0.0088271	0.240339	0.0106485	0.0106485	0.451507	1
HDL	rs731236	rs380518	4999	0.002528	0.0076043	0.739566	-0.0097919	0.0106217	0.356635	0.0115887	0.0115887	0.451705	1
HDL	rs2189480	rs285482	4925	0.0062022	0.0079163	0.433389	-0.0083575	0.0083162	0.314965	0.0091212	0.0091212	0.456974	1
HDL	rs2254210	rs157871	5054	-0.0133222	0.0078044	0.0878797	-0.0041865	0.0107136	0.695986	-0.011532	-0.011532	0.458042	1
HDL	rs2239179	rs12739596	5029	0.0022816	0.0074693	0.76002	0.0179112	0.0088426	0.0428622	-0.0093413	-0.0093413	0.458518	1
HDL	rs2239186	rs157864	5115	-0.0028453	0.0094033	0.762217	-0.0158903	0.0100433	0.113669	-0.0135786	-0.0135786	0.45921	1
HDL	rs2283342	rs285482	4927	0.0087841	0.0109325	0.421731	-0.0085657	0.008317	0.303109	-0.0127357	-0.0127357	0.460332	1
HDL	rs1540339	rs157861	5047	0.0030415	0.0077562	0.694969	-0.0116185	0.0091336	0.20341	-0.0101169	-0.0101169	0.460689	1
HDL	rs731236	rs3767333	5048	0.0027537	0.0075428	0.715073	0.0096546	0.0088892	0.277484	-0.0095309	-0.0095309	0.461359	1
HDL	rs2107301	rs17429123	5012	0.0147708	0.0085081	0.0826122	0.0230856	0.0096979	0.0173274	0.0112388	0.0112388	0.462194	1
HDL	rs2239182	rs283694	5113	0.0016356	0.0073437	0.823764	-0.0124636	0.007988	0.118754	-0.0082578	-0.0082578	0.463886	1
HDL	rs2239186	rs3753898	5117	-0.002983	0.0093994	0.750979	-0.0195638	0.0089394	0.028678	0.0119173	0.0119173	0.464251	1
HDL	rs2239179	rs10800098	5007	0.0018084	0.0074793	0.808954	-0.0352719	0.0162823	0.0303374	-0.0172468	-0.0172468	0.468027	1
HDL	rs4516035	rs283695	5107	-0.0083865	0.0075363	0.265835	-0.0152283	0.0074006	0.0396678	0.0076466	0.0076466	0.468233	1
HDL	rs3890733	rs3753898	5109	-0.0098035	0.0078798	0.213505	-0.0200928	0.0089498	0.0248071	-0.0098363	-0.0098363	0.468626	1
HDL	rs2107301	rs466639	5008	0.0148067	0.0085477	0.083292	-0.0117763	0.0112812	0.296586	-0.0133043	-0.0133043	0.468922	1
HDL	rs7299460	rs157871	5010	0.0025299	0.0081296	0.755661	-0.0044925	0.0107499	0.676026	0.0120094	0.0120094	0.470227	1
HDL	rs2254210	rs157864	5118	-0.0133375	0.0077444	0.0850926	-0.0162497	0.0100408	0.105643	0.0108886	0.0108886	0.47378	1
HDL	rs7132324	rs285482	4927	0.0039244	0.008059	0.626311	-0.0089557	0.0083194	0.281763	-0.0090637	-0.0090637	0.473843	1
HDL	rs7136534	rs283695	5076	0.0026042	0.0083972	0.756476	-0.0152315	0.007426	0.0403088	-0.0084185	-0.0084185	0.477949	1
HDL	rs886441	rs157864	5050	-0.0100086	0.0093217	0.283013	-0.0139547	0.0101314	0.168458	0.0125515	0.0125515	0.482621	1
HDL	rs3890733	rs285482	4920	-0.0119415	0.0080259	0.13685	-0.0080574	0.0083177	0.332739	0.0087326	0.0087326	0.483069	1
HDL	rs1540339	rs2281985	5045	0.0030126	0.0077607	0.697893	-0.0026031	0.00743	0.726089	0.00757	0.00757	0.486275	1
HDL	rs731236	rs283695	5040	0.0026826	0.0075511	0.722408	-0.0158825	0.0074552	0.0331875	0.0074708	0.0074708	0.487681	1
HDL	rs7132324	rs157872	4988	0.0051175	0.0080219	0.523537	0.0087958	0.0075532	0.244274	0.0078055	0.0078055	0.489187	1
HDL	rs2239182	rs2281985	5111	0.0014502	0.0073473	0.843534	-0.0010207	0.0073835	0.890059	0.0070517	0.0070517	0.492885	1
HDL	rs2239179	rs283694	5049	0.0026029	0.0074536	0.726945	-0.0107567	0.0080365	0.180801	0.0078547	0.0078547	0.493779	1
HDL	rs4516035	rs157872	4989	-0.0100018	0.0076465	0.190922	0.0087206	0.0075512	0.248205	0.0073183	0.0073183	0.494578	1
HDL	rs4516035	rs746332	5119	-0.008503	0.0075288	0.258781	-0.0099579	0.0110922	0.369366	0.011004	0.011004	0.494908	1
HDL	rs2238136	rs283694	5118	-0.0032816	0.0085893	0.702436	-0.0126086	0.0079819	0.114251	0.0088269	0.0088269	0.501468	1
HDL	rs2107301	rs2134095	5025	0.0147177	0.0085023	0.083508	-0.0141069	0.0077731	0.0696092	-0.0084526	-0.0084526	0.501705	1
HDL	rs2239182	rs157864	5113	0.0012218	0.007342	0.867839	-0.016058	0.0100509	0.110178	-0.0093944	-0.0093944	0.504515	1
HDL	rs2189480	rs285480	5114	0.0045521	0.0077493	0.556947	-0.0221763	0.0087231	0.0110436	0.0086184	0.0086184	0.504784	1
HDL	rs7136534	rs157864	5084	0.0031639	0.0083911	0.706145	-0.0168871	0.010067	0.0935111	-0.0106776	-0.0106776	0.505121	1
HDL	rs3847987	rs157871	4933	0.0193245	0.0120009	0.107406	-0.0040863	0.0108473	0.706403	-0.0159224	-0.0159224	0.509696	1
HDL	rs2189480	rs3767333	5113	0.0046925	0.0077486	0.544813	0.0103751	0.0088297	0.240039	-0.0086363	-0.0086363	0.511856	1
HDL	rs3847987	rs466639	4892	0.0208702	0.012086	0.0842636	-0.0140812	0.0114653	0.219449	0.0170354	0.0170354	0.514564	1
HDL	rs2254210	rs746332	5120	-0.0131575	0.0077426	0.0893102	-0.0093341	0.0110877	0.399913	0.0102417	0.0102417	0.520016	1
HDL	rs7299460	rs2134095	4986	0.0037491	0.0081202	0.644321	-0.0148015	0.007797	0.0577069	-0.0077213	-0.0077213	0.520047	1
HDL	rs12721364	rs157871	5054	-0.0036284	0.0105176	0.730117	-0.004769	0.0107221	0.6565	0.0144501	0.0144501	0.520597	1
HDL	rs2239179	rs2134095	4963	0.0035367	0.0075214	0.63822	-0.0142515	0.0078142	0.068243	0.0071348	0.0071348	0.523145	1
HDL	rs2238136	rs283695	5109	-0.0034541	0.0086039	0.688102	-0.015315	0.0074025	0.0386068	0.0077133	0.0077133	0.525132	1
HDL	rs3819545	rs6669441	5042	0.00688	0.0077433	0.374309	-0.0021825	0.0091682	0.811853	0.0084441	0.0084441	0.526821	1
HDL	rs2283342	rs285429	5046	0.0079258	0.0108115	0.463538	-0.0039677	0.0103562	0.701644	-0.0135627	-0.0135627	0.528933	1
HDL	rs2254210	rs12739596	5095	-0.0129487	0.007763	0.0953799	0.0184295	0.0087855	0.0359797	0.0081742	0.0081742	0.530992	1
HDL	rs1540339	rs2134095	4960	0.0019108	0.0078198	0.80697	-0.0141598	0.0078142	0.0700384	-0.0072667	-0.0072667	0.531548	1
HDL	rs11574143	rs6669441	4917	0.0305922	0.0130325	0.0189452	-0.0024103	0.0092927	0.79536	-0.0139414	-0.0139414	0.532869	1
HDL	rs1540339	rs10918172	4973	0.0049607	0.0078264	0.526214	0.0244319	0.0097547	0.01229	0.0088558	0.0088558	0.532881	1
HDL	rs3890733	rs746332	5110	-0.0099342	0.0078826	0.207626	-0.0084691	0.0111027	0.445617	-0.0103394	-0.0103394	0.533291	1
HDL	rs2189480	rs157871	5050	0.0057143	0.0078288	0.465479	-0.0046708	0.0107189	0.663033	0.0098106	0.0098106	0.539232	1
HDL	rs1540339	rs10800098	5004	0.0031511	0.0077896	0.685843	-0.033161	0.016317	0.0421761	0.0148456	0.0148456	0.539375	1
HDL	rs11568820	rs466639	5012	0.007528	0.0091595	0.411185	-0.0126955	0.0112774	0.26033	-0.0118351	-0.0118351	0.544812	1
HDL	rs3890733	rs157864	5107	-0.0100513	0.0078818	0.202275	-0.0157486	0.0100499	0.117167	0.0090694	0.0090694	0.547482	1
HDL	rs3890733	rs157861	5108	-0.0102213	0.0078824	0.194785	-0.0133026	0.009069	0.142485	0.0081692	0.0081692	0.548467	1
HDL	rs11574143	rs12739596	4969	0.0304626	0.0129258	0.018475	0.0183101	0.0089388	0.0405739	-0.0129502	-0.0129502	0.551777	1	1
HDL	rs11568820	rs3753898	5118	0.0067576	0.0090488	0.455223	-0.0198846	0.0089427	0.026221	0.0091617	0.0091617	0.552256	1
HDL	rs2189480	rs283695	5104	0.0047872	0.0077581	0.537226	-0.0148746	0.0074032	0.044567	0.0064614	0.0064614	0.553458	1
HDL	rs7299460	rs3767333	5072	0.0024237	0.008056	0.763541	0.0109087	0.0088575	0.218165	-0.0081213	-0.0081213	0.554383	1
HDL	rs2283342	rs3753898	5117	0.0078283	0.0107093	0.464826	-0.0198986	0.008945	0.0261557	-0.0108237	-0.0108237	0.564614	1
HDL	rs2238136	rs380518	5069	-0.0036294	0.0086475	0.67472	-0.0085555	0.0105454	0.417229	0.010128	0.010128	0.564637	1
HDL	rs1540339	rs283694	5046	0.0033649	0.0077594	0.664558	-0.0101773	0.0080388	0.205561	-0.0068302	-0.0068302	0.566106	1
HDL	rs7299460	rs6669441	5000	0.0021116	0.0081289	0.79506	-0.0025455	0.0092069	0.782196	-0.0081438	-0.0081438	0.566213	1
HDL	rs3847987	rs6669441	4923	0.0199952	0.0120432	0.0969209	-0.0011342	0.009294	0.902877	-0.0117076	-0.0117076	0.56846	1
HDL	rs7136534	rs746332	5087	0.0027345	0.0083916	0.744541	-0.0081414	0.0111505	0.46534	0.010186	0.010186	0.56896	1
HDL	rs3847987	rs17429123	4895	0.0213568	0.0120261	0.0758158	0.0217239	0.0098075	0.0268036	-0.0123787	-0.0123787	0.569996	1
HDL	rs2238136	rs6669441	5045	-0.0020236	0.0086746	0.815552	-0.0023639	0.0091653	0.796478	0.0088411	0.0088411	0.570461	1
HDL	rs2107301	rs10800098	5069	0.0163657	0.0084655	0.0532649	-0.0344548	0.0161868	0.0333381	0.0149888	0.0149888	0.572981	1
HDL	rs3819545	rs285429	5046	0.0058558	0.007735	0.449054	-0.0038523	0.0103553	0.709896	0.008543	0.008543	0.573778	1
HDL	rs3819545	rs285480	5116	0.0051926	0.0076651	0.49816	-0.0222099	0.008721	0.0109034	-0.0071611	-0.0071611	0.576623	1
HDL	rs1540339	rs285480	5047	0.0023933	0.0077575	0.757702	-0.0214544	0.0087893	0.0146827	-0.0071796	-0.0071796	0.581584	1
HDL	rs2238136	rs157871	5055	-0.0035086	0.0086688	0.685685	-0.0047259	0.0107207	0.659359	-0.0099144	-0.0099144	0.584457	1
HDL	rs2107301	rs283695	5103	0.0158033	0.0084388	0.0611688	-0.0146873	0.0074048	0.0473664	-0.0064591	-0.0064591	0.585403	1
HDL	rs7136534	rs2134095	4997	0.004658	0.0084578	0.581844	-0.0140073	0.0077989	0.072546	-0.0067448	-0.0067448	0.588548	1
HDL	rs2239179	rs746332	5052	0.0031897	0.0074507	0.668587	-0.0112563	0.0111583	0.31313	-0.0083604	-0.0083604	0.589446	1
HDL	rs2254210	rs10800098	5074	-0.0149356	0.0077757	0.0548117	-0.0351695	0.0161724	0.0297021	-0.0129112	-0.0129112	0.590132	1
HDL	rs7299460	rs285480	5073	0.0026066	0.0080575	0.746327	-0.0233843	0.0087509	0.0075595	-0.0072015	-0.0072015	0.594235	1
HDL	rs739837	rs283694	5001	-0.0112739	0.0074805	0.131847	-0.0140318	0.0080812	0.0825612	-0.0061369	-0.0061369	0.59508	1
HDL	rs2239182	rs6669441	5040	0.0018365	0.0074057	0.804157	-0.0016922	0.0091725	0.853638	-0.0067457	-0.0067457	0.597843	1
HDL	rs3890733	rs10800098	5064	-0.0101862	0.00791	0.197887	-0.0360161	0.0162004	0.0262494	-0.012437	-0.012437	0.59799	1
HDL	rs731236	rs157864	5048	0.0026825	0.0075429	0.722131	-0.017456	0.0101188	0.0845688	-0.0074474	-0.0074474	0.599079	1
HDL	rs12721364	rs380518	5068	-0.0018799	0.010458	0.857353	-0.0084466	0.0105449	0.423161	0.0112669	0.0112669	0.600671	1
HDL	rs2238136	rs12069160	4942	-0.0048478	0.0087138	0.578006	-0.0246522	0.0156096	0.114332	0.0131913	0.0131913	0.602409	1
HDL	rs4516035	rs3753898	5118	-0.0084283	0.0075264	0.262837	-0.0197205	0.0089406	0.0274466	-0.0066872	-0.0066872	0.604037	1
HDL	rs731236	rs285429	4979	0.0024275	0.0076016	0.749477	-0.0033728	0.010412	0.746	0.0078179	0.0078179	0.604261	1
HDL	rs2239186	rs285482	4927	-0.002494	0.0095889	0.794804	-0.0079881	0.0083168	0.336861	-0.0077839	-0.0077839	0.608878	1
HDL	rs731236	rs10489745	5051	0.0028036	0.0075382	0.709972	-0.0335186	0.013101	0.0105421	0.0098027	0.0098027	0.612817	1
HDL	rs3890733	rs466639	5003	-0.0099158	0.007979	0.214024	-0.0120528	0.0112889	0.285719	0.0086553	0.0086553	0.612978	1
HDL	rs7132324	rs285480	5116	0.0044762	0.0078998	0.570994	-0.0226978	0.0087193	0.0092633	0.0066812	0.0066812	0.613026	1
HDL	rs7136534	rs3767333	5084	0.0027085	0.0083914	0.746885	0.0094879	0.0088598	0.284266	-0.0071555	-0.0071555	0.615559	1
HDL	rs2239186	rs2134095	5028	-0.0045669	0.0094832	0.630124	-0.0142423	0.0077664	0.0667385	-0.0071059	-0.0071059	0.616169	1
HDL	rs7132324	rs157861	5116	0.0043641	0.0078986	0.580616	-0.0132815	0.0090664	0.143006	0.0068002	0.0068002	0.618631	1
HDL	rs2107301	rs12069160	4936	0.017604	0.0085782	0.0402045	-0.0234112	0.0156151	0.13387	0.0127719	0.0127719	0.618888	1
HDL	rs7132324	rs157864	5115	0.0043393	0.0078991	0.582794	-0.0164927	0.0100535	0.100964	0.0075577	0.0075577	0.620546	1
HDL	rs2254210	rs10918172	5044	-0.0142225	0.0078166	0.0688918	0.0255988	0.0096696	0.008138	0.0071101	0.0071101	0.621423	1
HDL	rs2239186	rs10800098	5072	-0.0030261	0.0094357	0.748445	-0.0354468	0.016174	0.0284543	-0.0149638	-0.0149638	0.629232	1
HDL	rs11574143	rs157871	4927	0.0313616	0.0129819	0.0157373	-0.0040595	0.0108612	0.708596	-0.0126055	-0.0126055	0.629443	1
HDL	rs7132324	rs746332	5118	0.004289	0.0078995	0.587187	-0.0099385	0.011094	0.37038	-0.0081108	-0.0081108	0.635932	1
HDL	rs739837	rs283695	4993	-0.0110159	0.0074887	0.141355	-0.0160802	0.0074843	0.0317208	-0.0050347	-0.0050347	0.637835	1
HDL	rs886441	rs12069160	4880	-0.0118988	0.0095143	0.211133	-0.0227879	0.0157391	0.147723	-0.0131342	-0.0131342	0.640355	1
HDL	rs7132324	rs10489745	5118	0.0041229	0.0078958	0.601578	-0.0309864	0.0129929	0.0171212	-0.0090201	-0.0090201	0.641787	1
HDL	rs2189480	rs2281985	5111	0.0048749	0.0077527	0.529504	-0.0011754	0.0073799	0.873459	0.0050606	0.0050606	0.644217	1
HDL	rs2189480	rs380518	5064	0.006204	0.0078156	0.427352	-0.0081372	0.0105577	0.440902	-0.0072281	-0.0072281	0.644295	1
HDL	rs7299460	rs10800098	5031	0.0022427	0.008085	0.781487	-0.0350808	0.0162092	0.0304919	0.0115746	0.0115746	0.644598	1
HDL	rs3890733	rs285429	5039	-0.010562	0.0079422	0.183623	-0.0036064	0.0103575	0.727706	0.0070262	0.0070262	0.64585	1
HDL	rs2283342	rs285480	5116	0.0080756	0.0107098	0.450862	-0.0224675	0.0087216	0.0100203	-0.0082507	-0.0082507	0.646239	1
HDL	rs1540339	rs283695	5037	0.0030555	0.007765	0.693967	-0.013937	0.0074464	0.0613118	-0.0049783	-0.0049783	0.647953	1
HDL	rs2189480	rs12739596	5091	0.0051708	0.0077683	0.50568	0.0182057	0.0087891	0.0383712	-0.0060085	-0.0060085	0.649359	1
HDL	rs2189480	rs10489745	5116	0.00466	0.007747	0.547514	-0.030138	0.0129951	0.0204242	0.0085906	0.0085906	0.650674	1
HDL	rs3890733	rs17429123	5007	-0.0084255	0.0079726	0.290646	0.0239489	0.0096934	0.01352	0.0066831	0.0066831	0.651082	1
HDL	rs2254210	rs2281985	5115	-0.0129682	0.0077495	0.094304	-0.0009703	0.0073759	0.895346	0.0048448	0.0048448	0.655646	1
HDL	rs886441	rs380518	5001	-0.0106091	0.0093927	0.258741	-0.0068061	0.0106223	0.521723	-0.0085234	-0.0085234	0.658132	1
HDL	rs4516035	rs12069160	4940	-0.0064151	0.0076615	0.402449	-0.0242222	0.0156089	0.120769	0.0095493	0.0095493	0.658192	1
HDL	rs2239179	rs285482	4861	0.0043403	0.0075969	0.567803	-0.0077599	0.0083784	0.354403	-0.0052665	-0.0052665	0.658899	1
HDL	rs11574143	rs285429	4922	0.027729	0.0129887	0.0328218	-0.0017896	0.0105055	0.864745	0.0110042	0.0110042	0.65953	1
HDL	rs886441	rs746332	5053	-0.0101516	0.0093181	0.276012	-0.0110767	0.0111611	0.321033	0.0086843	0.0086843	0.659574	1
HDL	rs2254210	rs10489745	5120	-0.0129443	0.0077393	0.0944759	-0.0304114	0.0129836	0.0192033	0.0083332	0.0083332	0.659639	1
HDL	rs2254210	rs12069160	4941	-0.014259	0.0078927	0.0708847	-0.0246574	0.0156024	0.114088	0.0100554	0.0100554	0.661177	1
HDL	rs2239182	rs285482	4926	0.0005333	0.0074885	0.94323	-0.0083421	0.0083224	0.316216	0.005144	0.005144	0.663394	1
HDL	rs731236	rs157872	4921	0.0038234	0.0076616	0.617773	0.008937	0.0076165	0.240707	-0.0047622	-0.0047622	0.664286	1
HDL	rs886441	rs10918172	4977	-0.0111278	0.0093985	0.236467	0.025026	0.0097511	0.0103027	0.0075212	0.0075212	0.665797	1
HDL	rs7299460	rs746332	5075	0.0024445	0.0080563	0.761573	-0.0102065	0.0111502	0.360044	0.0072788	0.0072788	0.669293	1
HDL	rs3890733	rs285480	5108	-0.0103239	0.0078817	0.190305	-0.0221008	0.008728	0.0113658	-0.0056815	-0.0056815	0.669937	1
HDL	rs1540339	rs3767333	5046	0.0028766	0.0077565	0.710754	0.0089579	0.0089021	0.314332	-0.0054456	-0.0054456	0.670694	1
HDL	rs4516035	rs466639	5012	-0.0081177	0.0076198	0.286772	-0.0125988	0.0112756	0.263896	0.0069083	0.0069083	0.673536	1
HDL	rs3890733	rs10918172	5035	-0.0103452	0.0079489	0.193156	0.0254117	0.0096735	0.0086413	0.0061025	0.0061025	0.674158	1
HDL	rs2254210	rs2134095	5030	-0.0135654	0.007815	0.0826588	-0.0144164	0.007764	0.0633925	0.0047824	0.0047824	0.674255	1
HDL	rs2107301	rs285429	5043	0.0160457	0.0085014	0.0591626	-0.0041944	0.0103539	0.685419	0.0069164	0.0069164	0.67509	1
HDL	rs2239186	rs285480	5116	-0.0035088	0.0094022	0.709024	-0.0222001	0.0087192	0.0109216	-0.0066381	-0.0066381	0.675555	1
HDL	rs2189480	rs157861	5114	0.0052562	0.0077487	0.497589	-0.0130353	0.0090672	0.150598	0.0055307	0.0055307	0.676014	1
HDL	rs4516035	rs12739596	5094	-0.0088228	0.0075442	0.242264	0.018301	0.0087872	0.0373294	0.005341	0.005341	0.676224	1
HDL	rs7132324	rs2281985	5113	0.0042466	0.0079035	0.591077	-0.0012221	0.0073766	0.868421	0.0046151	0.0046151	0.676968	1
HDL	rs2239179	rs3767333	5049	0.0030641	0.0074492	0.680845	0.0093728	0.0089019	0.292439	-0.0052226	-0.0052226	0.680345	1
HDL	rs3819545	rs157864	5115	0.0054396	0.0076663	0.478018	-0.0158769	0.0100447	0.114024	-0.0060861	-0.0060861	0.681479	1
HDL	rs2254210	rs285429	5048	-0.0137391	0.0078125	0.0787051	-0.0033432	0.0103525	0.746755	-0.0061069	-0.0061069	0.683953	1
HDL	rs886441	rs6669441	4977	-0.0115143	0.0094068	0.220995	-0.0037982	0.009234	0.680849	-0.0064838	-0.0064838	0.684157	1
HDL	rs12721364	rs466639	5013	-0.0005579	0.0105144	0.957687	-0.0125978	0.01128	0.264122	-0.0090463	-0.0090463	0.693575	1
HDL	rs7299460	rs285429	5003	0.0040357	0.008115	0.618992	-0.0040768	0.0104002	0.695078	-0.0063002	-0.0063002	0.697143	1
HDL	rs731236	rs10800098	5006	0.001102	0.0075732	0.884309	-0.0370134	0.0162776	0.0230146	-0.0094188	-0.0094188	0.699417	1
HDL	rs2107301	rs6669441	5039	0.0162318	0.0085097	0.0565179	-0.0023433	0.0091664	0.798241	0.0056972	0.0056972	0.699521	1
HDL	rs4516035	rs10918172	5043	-0.0099785	0.0075924	0.188813	0.0258491	0.0096712	0.0075464	0.0052986	0.0052986	0.701109	1
HDL	rs1540339	rs157864	5046	0.00276	0.0077552	0.721934	-0.0140311	0.010129	0.166041	-0.0057691	-0.0057691	0.701593	1
HDL	rs2283342	rs6669441	5042	0.0082589	0.0108126	0.44501	-0.0024764	0.0091662	0.787044	0.0069839	0.0069839	0.704474	1
HDL	rs11574143	rs10489745	4993	0.0298461	0.0128982	0.0207095	-0.030689	0.0132088	0.0201992	-0.0114831	-0.0114831	0.705112	1	1
HDL	rs3890733	rs157872	4980	-0.0109433	0.0080022	0.171523	0.0087072	0.0075558	0.249216	0.004279	0.004279	0.705477	1
HDL	rs3819545	rs10800098	5072	0.0062681	0.0076985	0.415573	-0.0356136	0.0161935	0.0279047	0.0089183	0.0089183	0.705614	1
HDL	rs731236	rs2281985	5046	0.002658	0.0075494	0.724797	-0.0018277	0.0074306	0.80572	-0.0039882	-0.0039882	0.708947	1
HDL	rs2107301	rs746332	5115	0.0156897	0.0084267	0.0626749	-0.0094028	0.0111063	0.397244	0.0066517	0.0066517	0.709892	1
HDL	rs3890733	rs2281985	5105	-0.0100448	0.0078862	0.202818	-0.00138	0.0073798	0.851673	0.0040824	0.0040824	0.710172	1
HDL	rs2239182	rs746332	5116	0.0014243	0.0073423	0.846193	-0.0095843	0.0110971	0.387807	-0.0057326	-0.0057326	0.711251	1
HDL	rs11568820	rs10800098	5073	0.0065758	0.0090786	0.468905	-0.0349325	0.016193	0.0310328	0.0103258	0.0103258	0.711272	1
HDL	rs11568820	rs6669441	5043	0.0065974	0.0091229	0.469608	-0.0023694	0.0091615	0.79593	-0.0057171	-0.0057171	0.714858	1
HDL	rs2189480	rs6669441	5040	0.0072423	0.0078158	0.354169	-0.002468	0.0091622	0.78766	0.0049193	0.0049193	0.715742	1
HDL	rs739837	rs380518	4952	-0.0114374	0.0075388	0.129297	-0.0090026	0.0106824	0.39941	0.0055384	0.0055384	0.716086	1
HDL	rs3847987	rs157864	4996	0.0194502	0.011915	0.102656	-0.0179875	0.0101856	0.0774614	0.0083253	0.0083253	0.718684	1
HDL	rs11574143	rs17429123	4889	0.0325128	0.0130181	0.0125397	0.0232573	0.0098609	0.0183861	-0.0087895	-0.0087895	0.71899	1	1
HDL	rs3847987	rs2134095	4917	0.0190487	0.0120134	0.11289	-0.0148645	0.0078603	0.0586718	0.0061762	0.0061762	0.721667	1
HDL	rs886441	rs3753898	5052	-0.0100309	0.0093166	0.281678	-0.0186863	0.0090129	0.0381955	0.0057304	0.0057304	0.723291	1
HDL	rs4516035	rs157871	5053	-0.0085853	0.0075983	0.258573	-0.0048885	0.0107191	0.648368	0.0054394	0.0054394	0.7233	1
HDL	rs3847987	rs746332	4999	0.0192975	0.0119186	0.105487	-0.0082869	0.0112261	0.460438	0.0090668	0.0090668	0.723322	1
HDL	rs886441	rs283694	5050	-0.0099857	0.00932	0.284025	-0.0105459	0.0080394	0.189656	-0.0050018	-0.0050018	0.724439	1
HDL	rs2238136	rs3753898	5120	-0.0027649	0.0085808	0.747296	-0.0199061	0.0089403	0.0260201	-0.0052078	-0.0052078	0.725832	1
HDL	rs7299460	rs466639	4968	0.0036916	0.008167	0.651283	-0.0145603	0.011304	0.197783	-0.0061247	-0.0061247	0.725932	1
HDL	rs3890733	rs12069160	4931	-0.0084919	0.0080204	0.28975	-0.0253789	0.0156267	0.104423	0.0080541	0.0080541	0.725995	1
HDL	rs12721364	rs285429	5048	-0.0024135	0.0104861	0.817975	-0.0040387	0.0103571	0.696598	0.0074928	0.0074928	0.726739	1
HDL	rs739837	rs285480	5002	-0.011168	0.0074797	0.135473	-0.0227783	0.0088391	0.0099948	-0.004318	-0.004318	0.729457	1
HDL	rs739837	rs285429	4932	-0.0103472	0.0075405	0.170059	-0.0037315	0.0104709	0.721577	-0.0050926	-0.0050926	0.731265	1
HDL	rs886441	rs157872	4923	-0.0094768	0.0094527	0.31613	0.0074525	0.0076131	0.327673	-0.0046023	-0.0046023	0.73241	1
HDL	rs11574143	rs466639	4886	0.0307735	0.0130739	0.0186213	-0.0136556	0.0114504	0.233086	0.0091531	0.0091531	0.740676	1
HDL	rs3890733	rs12739596	5085	-0.0099916	0.0078983	0.205921	0.0181947	0.0087951	0.0386213	0.0044313	0.0044313	0.741791	1
HDL	rs7132324	rs10800098	5072	0.0052123	0.0079246	0.510739	-0.0350561	0.0161804	0.0303136	0.0078244	0.0078244	0.742125	1
HDL	rs2238136	rs10918172	5045	-0.0023786	0.0086514	0.783373	0.0257244	0.0096738	0.007858	0.0050917	0.0050917	0.742621	1
HDL	rs739837	rs157871	4938	-0.0110163	0.0075563	0.144933	-0.0051916	0.0108385	0.631964	0.0051037	0.0051037	0.743124	1
HDL	rs4516035	rs10489745	5119	-0.0083617	0.0075255	0.266569	-0.0305927	0.0129859	0.0185184	-0.006008	-0.006008	0.74379	1
HDL	rs2189480	rs283694	5113	0.0055289	0.0077518	0.475731	-0.0121873	0.0079857	0.12704	-0.0037713	-0.0037713	0.745307	1
HDL	rs2254210	rs380518	5068	-0.0137659	0.0077923	0.0773567	-0.0087743	0.0105424	0.405283	0.0050297	0.0050297	0.746567	1
HDL	rs2283342	rs12069160	4940	0.0097836	0.0109284	0.370702	-0.0239883	0.0156191	0.124643	-0.0114067	-0.0114067	0.747838	1
HDL	rs11574143	rs157861	4991	0.0291943	0.0129078	0.0237557	-0.0131788	0.0092085	0.15245	-0.0070353	-0.0070353	0.747882	1
HDL	rs2189480	rs10918172	5040	0.0045951	0.0078246	0.557051	0.0256084	0.0096758	0.0081551	-0.004587	-0.004587	0.751285	1
HDL	rs3890733	rs157871	5044	-0.010454	0.0079518	0.188681	-0.0043799	0.0107237	0.682975	0.0050157	0.0050157	0.752322	1
HDL	rs7136534	rs157871	5023	0.0027651	0.0084666	0.743993	-0.0046391	0.010749	0.666061	0.0054168	0.0054168	0.755167	1
HDL	rs1540339	rs157872	4919	0.0005858	0.0078883	0.940806	0.00687	0.0076141	0.366955	0.0035167	0.0035167	0.755933	1
HDL	rs2283342	rs157871	5052	0.0098835	0.0108545	0.362581	-0.0045852	0.0107185	0.668831	-0.007012	-0.007012	0.756009	1
HDL	rs1540339	rs10489745	5049	0.0026745	0.0077533	0.730142	-0.0291757	0.0130902	0.0258701	0.0057666	0.0057666	0.763945	1
HDL	rs11568820	rs2134095	5029	0.0075048	0.009134	0.411322	-0.0145827	0.0077682	0.060544	-0.0040502	-0.0040502	0.763954	1
HDL	rs3819545	rs10489745	5118	0.0051901	0.0076641	0.498308	-0.0309717	0.0129986	0.0172233	0.0056047	0.0056047	0.76462	1
HDL	rs739837	rs6669441	4929	-0.0107761	0.0075549	0.153826	-0.0018979	0.0092699	0.837782	-0.0039506	-0.0039506	0.764756	1
HDL	rs3847987	rs283694	4996	0.0204505	0.0119377	0.0867553	-0.0125157	0.0081041	0.12256	-0.0053424	-0.0053424	0.765467	1
HDL	rs3819545	rs746332	5118	0.0053246	0.0076677	0.487446	-0.0095144	0.0110924	0.391075	0.0047177	0.0047177	0.768225	1
HDL	rs2239186	rs6669441	5042	-0.0021347	0.009475	0.821755	-0.0020634	0.0091578	0.821741	0.0048546	0.0048546	0.768837	1
HDL	rs4516035	rs283694	5116	-0.0085782	0.0075285	0.254577	-0.0124378	0.0079841	0.119336	0.0033233	0.0033233	0.768881	1
HDL	rs739837	rs10800098	4960	-0.0103895	0.0075059	0.166364	-0.0371222	0.0163326	0.0230752	0.0068323	0.0068323	0.770072	1
HDL	rs11568820	rs380518	5067	0.006199	0.0091069	0.496094	-0.0083778	0.0105474	0.427061	-0.0052522	-0.0052522	0.770991	1
HDL	rs11568820	rs285482	4928	0.0091119	0.0092218	0.323162	-0.0085356	0.0083159	0.304743	0.0041747	0.0041747	0.771885	1
HDL	rs2239182	rs285429	5044	0.0019702	0.0074015	0.790107	-0.0039629	0.0103585	0.702055	0.0043071	0.0043071	0.772185	1
HDL	rs2239179	rs157872	4922	0.0048069	0.0075654	0.52521	0.0075556	0.0076133	0.321044	-0.0031158	-0.0031158	0.773513	1
HDL	rs2189480	rs10800098	5070	0.0046637	0.0077758	0.548684	-0.0350841	0.016203	0.0304125	0.0067533	0.0067533	0.775749	1
HDL	rs4516035	rs2281985	5114	-0.0086165	0.0075348	0.252859	-0.0011753	0.0073758	0.873404	0.0029945	0.0029945	0.776036	1
HDL	rs886441	rs10489745	5053	-0.0102769	0.0093143	0.269928	-0.0302462	0.0130802	0.020797	0.0066574	0.0066574	0.7764	1
HDL	rs7136534	rs466639	4983	0.0051049	0.008513	0.54876	-0.0126515	0.0113049	0.263142	-0.005098	-0.005098	0.779626	1
HDL	rs2238136	rs285429	5049	-0.002364	0.0086404	0.784405	-0.0039847	0.0103555	0.700412	-0.0047236	-0.0047236	0.782845	1
HDL	rs11574143	rs285480	4991	0.029795	0.012899	0.0209363	-0.02331	0.0088651	0.0085794	-0.005883	-0.005883	0.783645	1	1
HDL	rs2239182	rs285480	5114	0.001196	0.0073431	0.870619	-0.0221694	0.0087296	0.0111284	-0.0033273	-0.0033273	0.785921	1
HDL	rs2239179	rs285480	5050	0.0032292	0.0074513	0.664763	-0.0216954	0.008785	0.0135593	-0.0033396	-0.0033396	0.786253	1
HDL	rs3819545	rs157861	5116	0.0057637	0.0076691	0.452357	-0.0130348	0.0090689	0.150694	-0.0035785	-0.0035785	0.789019	1
HDL	rs3890733	rs10489745	5110	-0.0097797	0.0078785	0.214544	-0.0314021	0.0130154	0.0158705	-0.0051617	-0.0051617	0.791188	1
HDL	rs3819545	rs17429123	5014	0.0055447	0.0077528	0.474527	0.0242011	0.0096945	0.0125787	0.0036875	0.0036875	0.796743	1
HDL	rs2254210	rs17429123	5016	-0.0138559	0.0078223	0.0765661	0.0240304	0.0096887	0.0131612	0.0036608	0.0036608	0.801067	1
HDL	rs3819545	rs380518	5066	0.0057978	0.0077291	0.453209	-0.0085735	0.0105478	0.416354	0.0038963	0.0038963	0.802165	1
HDL	rs2238136	rs157861	5119	-0.0027651	0.0085836	0.747358	-0.0130731	0.0090651	0.149326	0.0037515	0.0037515	0.802398	1
HDL	rs2238136	rs2134095	5031	-0.0038036	0.0086394	0.659763	-0.014504	0.0077667	0.0618972	0.0032051	0.0032051	0.803463	1
HDL	rs4516035	rs285429	5047	-0.0088346	0.0075836	0.244085	-0.0040332	0.0103564	0.696966	0.0036305	0.0036305	0.804106	1
HDL	rs12721364	rs17429123	5016	-0.0030361	0.0104869	0.7722	0.0242308	0.0096947	0.0124725	-0.0045205	-0.0045205	0.813377	1
HDL	rs1540339	rs12739596	5026	0.003379	0.0077694	0.663649	0.0175019	0.0088428	0.0478459	-0.0029974	-0.0029974	0.814347	1
HDL	rs2239186	rs12069160	4939	-0.0012419	0.0095812	0.896871	-0.0247617	0.0156039	0.112602	-0.0069716	-0.0069716	0.815494	1
HDL	rs2189480	rs157872	4986	0.004042	0.007873	0.607694	0.0086873	0.007557	0.250381	-0.0026021	-0.0026021	0.818443	1
HDL	rs2254210	rs157861	5118	-0.0137163	0.0077446	0.0766063	-0.0132155	0.0090632	0.144861	0.0031132	0.0031132	0.81857	1
HDL	rs11574143	rs157864	4990	0.0297699	0.0129012	0.0210659	-0.0168438	0.0101921	0.0984672	-0.005601	-0.005601	0.81951	1
HDL	rs2254210	rs157872	4990	-0.0120583	0.0078608	0.125097	0.008847	0.0075509	0.241396	0.00247	0.00247	0.82336	1
HDL	rs2107301	rs12739596	5090	0.015906	0.00844	0.0595412	0.0175787	0.008793	0.0456442	-0.0031012	-0.0031012	0.82356	1
HDL	rs11568820	rs157864	5116	0.0068144	0.00905	0.451499	-0.0160389	0.010044	0.110356	-0.003871	-0.003871	0.824775	1
HDL	rs7132324	rs380518	5066	0.0039734	0.0079554	0.617478	-0.0085488	0.0105444	0.417554	0.003377	0.003377	0.828342	1
HDL	rs2107301	rs285482	4924	0.0154733	0.0085855	0.0715661	-0.0081274	0.0083153	0.328421	-0.0028431	-0.0028431	0.830969	1
HDL	rs11574143	rs10800098	4950	0.0310188	0.0129306	0.0164822	-0.0355887	0.0164277	0.03033	-0.0076606	-0.0076606	0.831949	1	1
HDL	rs3847987	rs285482	4808	0.0180979	0.012215	0.138507	-0.009217	0.0084266	0.274096	0.0040202	0.0040202	0.833007	1
HDL	rs11568820	rs285480	5117	0.0067195	0.0090547	0.458059	-0.0225167	0.0087197	0.0098424	-0.0031871	-0.0031871	0.833127	1
HDL	rs731236	rs157871	4985	0.0025116	0.0076062	0.741255	-0.0045026	0.0107847	0.676334	0.0032921	0.0032921	0.833151	1
HDL	rs7136534	rs285480	5085	0.0029316	0.0083943	0.726921	-0.0213999	0.0087613	0.0146178	-0.0029313	-0.0029313	0.834241	1
HDL	rs2239186	rs10489745	5118	-0.0034636	0.0094	0.712542	-0.0312009	0.0129844	0.016299	-0.005059	-0.005059	0.835323	1
HDL	rs2238136	rs285480	5119	-0.0027793	0.0085809	0.746031	-0.0224261	0.0087179	0.0101267	0.0029176	0.0029176	0.837316	1
HDL	rs2239179	rs283695	5040	0.0026503	0.0074648	0.722575	-0.014338	0.0074426	0.0541014	0.0021675	0.0021675	0.837913	1
HDL	rs3847987	rs285480	4997	0.0195098	0.0119121	0.101525	-0.0246502	0.0088696	0.0054701	-0.0040115	-0.0040115	0.840402	1
HDL	rs3819545	rs283694	5115	0.0060428	0.0076719	0.430936	-0.0126111	0.0079847	0.114306	-0.0023395	-0.0023395	0.841288	1
HDL	rs1540339	rs380518	4997	0.0035966	0.0078178	0.645498	-0.0059951	0.0106222	0.572511	-0.0031568	-0.0031568	0.841892	1
HDL	rs2254210	rs3767333	5117	-0.0129181	0.0077485	0.0955419	0.0105761	0.0088277	0.230946	0.0025992	0.0025992	0.842182	1
HDL	rs2239182	rs380518	5065	0.0016724	0.0074018	0.82125	-0.0082048	0.0105483	0.436702	0.0029684	0.0029684	0.842873	1
HDL	rs1540339	rs285482	4858	0.0019157	0.0079197	0.808877	-0.0075086	0.0083812	0.370363	-0.0024532	-0.0024532	0.843111	1
HDL	rs886441	rs157861	5051	-0.0097493	0.0093218	0.295678	-0.0115544	0.0091357	0.206019	-0.0031495	-0.0031495	0.843304	1
HDL	rs2107301	rs157871	5049	0.0162595	0.008512	0.0561648	-0.0046495	0.0107161	0.664392	0.003377	0.003377	0.843615	1
HDL	rs3819545	rs2134095	5028	0.0027385	0.0077285	0.723098	-0.0143016	0.0077698	0.0657306	-0.0022378	-0.0022378	0.844174	1
HDL	rs7132324	rs12069160	4939	0.0026623	0.0080229	0.740027	-0.0244941	0.0156095	0.116671	-0.0044679	-0.0044679	0.845155	1
HDL	rs731236	rs12069160	4881	0.0027869	0.007676	0.716566	-0.0273538	0.0157298	0.0821008	-0.004622	-0.004622	0.845725	1
HDL	rs7136534	rs12069160	4908	0.0038492	0.0085451	0.652403	-0.0251973	0.0156488	0.107425	0.0049199	0.0049199	0.84611	1
HDL	rs2239179	rs157871	4986	0.0034637	0.0075149	0.644879	-0.0070762	0.0108026	0.512466	-0.0029005	-0.0029005	0.848931	1
HDL	rs3819545	rs3767333	5115	0.0054033	0.0076679	0.48105	0.0105295	0.0088349	0.233392	0.0024184	0.0024184	0.85007	1
HDL	rs7299460	rs12069160	4898	0.0039441	0.0082111	0.631006	-0.0260501	0.0156676	0.0964418	0.0045762	0.0045762	0.850897	1
HDL	rs731236	rs746332	5051	0.0028271	0.0075436	0.707846	-0.0080902	0.0111447	0.467921	-0.0029761	-0.0029761	0.851625	1
HDL	rs7132324	rs2134095	5028	0.0041036	0.0079575	0.606095	-0.014758	0.0077699	0.0575729	0.0021599	0.0021599	0.852951	1
HDL	rs2239179	rs157864	5049	0.0032486	0.0074507	0.662845	-0.0143498	0.0101262	0.156515	0.0026523	0.0026523	0.853454	1
HDL	rs886441	rs285429	4981	-0.0096239	0.0094066	0.306313	-0.0061956	0.0104304	0.552543	0.0034092	0.0034092	0.854219	1
HDL	rs4516035	rs157864	5116	-0.0084495	0.0075307	0.261911	-0.0160002	0.010044	0.11122	-0.0025706	-0.0025706	0.859336	1
HDL	rs7132324	rs283694	5115	0.0042185	0.0079016	0.593451	-0.0127403	0.0079818	0.110513	0.0020945	0.0020945	0.860293	1
HDL	rs739837	rs12069160	4831	-0.0109837	0.007606	0.148782	-0.0280425	0.0157776	0.0755712	0.0040135	0.0040135	0.860587	1
HDL	rs11574143	rs12069160	4827	0.0319299	0.0130819	0.0146916	-0.0238175	0.015868	0.133426	-0.0063385	-0.0063385	0.861486	1
HDL	rs2283342	rs10800098	5072	0.0077681	0.0107453	0.469756	-0.0348206	0.0161894	0.0315375	-0.005767	-0.005767	0.874991	1
HDL	rs4516035	rs2134095	5029	-0.0087298	0.0075898	0.250116	-0.0146044	0.0077682	0.0601619	-0.0017022	-0.0017022	0.878389	1
HDL	rs11574143	rs2134095	4910	0.0292711	0.0130199	0.0246085	-0.0147654	0.0078635	0.0604792	-0.0028577	-0.0028577	0.878776	1
HDL	rs2239179	rs466639	4945	0.0033805	0.0075556	0.654596	-0.0100508	0.0113856	0.377404	-0.0024511	-0.0024511	0.879143	1
HDL	rs2239182	rs10800098	5070	0.0023278	0.0073712	0.752172	-0.0352745	0.0161842	0.0293361	0.0033978	0.0033978	0.879862	1
HDL	rs886441	rs10800098	5008	-0.0085504	0.0093483	0.360419	-0.0344479	0.0162956	0.0345695	-0.0044497	-0.0044497	0.880382	1
HDL	rs12721364	rs285482	4929	-0.0011221	0.0105837	0.915569	-0.0086253	0.0083223	0.300063	0.0025688	0.0025688	0.881038	1
HDL	rs3819545	rs466639	5011	0.0050252	0.0077782	0.518263	-0.0124844	0.0112778	0.268352	0.0023565	0.0023565	0.886197	1
HDL	rs7132324	rs283695	5106	0.0044224	0.0079036	0.575816	-0.015497	0.0074031	0.0363695	-0.0015197	-0.0015197	0.890874	1
HDL	rs11568820	rs12069160	4940	0.0074088	0.0092124	0.421308	-0.0242664	0.01562	0.120356	-0.0036693	-0.0036693	0.892258	1
HDL	rs7132324	rs3753898	5117	0.0042611	0.0078971	0.589514	-0.0199469	0.0089416	0.0257376	-0.0018125	-0.0018125	0.893495	1
HDL	rs2239182	rs466639	5009	0.0011321	0.0074455	0.879149	-0.0126862	0.0112899	0.261201	0.002087	0.002087	0.895711	1
HDL	rs886441	rs157871	4987	-0.0110952	0.0094244	0.239137	-0.0069328	0.0108031	0.521067	0.0024461	0.0024461	0.899843	1
HDL	rs2239179	rs6669441	4976	0.0029126	0.0075203	0.698553	-0.0034708	0.0092361	0.707093	-0.0015959	-0.0015959	0.900863	1
HDL	rs7136534	rs10800098	5041	0.0027033	0.0084196	0.748167	-0.0359488	0.0162019	0.0265445	-0.0032013	-0.0032013	0.901085	1
HDL	rs11568820	rs285429	5047	0.0078619	0.00911	0.388179	-0.0037968	0.0103571	0.713941	0.0022277	0.0022277	0.902222	1
HDL	rs2107301	rs3767333	5112	0.0158273	0.0084261	0.0603885	0.0098525	0.0088334	0.264743	-0.0017129	-0.0017129	0.902377	1
HDL	rs1540339	rs6669441	4973	0.0038678	0.0078331	0.621485	-0.0041348	0.0092343	0.654339	-0.0016298	-0.0016298	0.904159	1
HDL	rs739837	rs157864	5001	-0.0111068	0.0074815	0.137723	-0.0185666	0.0101632	0.0677813	0.0016426	0.0016426	0.90793	1
HDL	rs4516035	rs380518	5067	-0.0079699	0.0075781	0.29299	-0.0083407	0.0105454	0.429017	-0.0016744	-0.0016744	0.910451	1
HDL	rs11568820	rs157861	5117	0.0069291	0.0090572	0.444281	-0.0131837	0.0090671	0.146005	-0.001747	-0.001747	0.911426	1
HDL	rs1540339	rs466639	4943	0.0024424	0.0078653	0.75617	-0.0097588	0.0113861	0.391439	-0.001866	-0.001866	0.911536	1
HDL	rs4516035	rs6669441	5043	-0.0094354	0.0075903	0.213897	-0.0023988	0.0091607	0.793442	-0.0014241	-0.0014241	0.91357	1
HDL	rs731236	rs285480	5049	0.0026183	0.0075428	0.728511	-0.0229158	0.0087918	0.009174	0.0013425	0.0013425	0.913864	1
HDL	rs1540339	rs17429123	4946	0.0021894	0.0078487	0.780298	0.0237162	0.0097671	0.0152105	0.0015201	0.0015201	0.914616	1
HDL	rs1540339	rs285429	4977	0.0032783	0.0078237	0.675217	-0.0060674	0.0104292	0.560748	-0.001549	-0.001549	0.91999	1
HDL	rs12721364	rs10800098	5074	-0.0029768	0.0104393	0.77554	-0.0350938	0.0161812	0.0301436	0.0032029	0.0032029	0.920184	1
HDL	rs2239179	rs285429	4980	0.0024373	0.0075069	0.745439	-0.0063655	0.0104301	0.541692	0.0014669	0.0014669	0.920328	1
HDL	rs2107301	rs3753898	5114	0.0154264	0.0084261	0.0671896	-0.019082	0.0089439	0.0329306	0.0014311	0.0014311	0.921128	1
HDL	rs12721364	rs746332	5120	-0.002319	0.0103969	0.823511	-0.0098778	0.011096	0.373393	-0.0021827	-0.0021827	0.923796	1
HDL	rs4516035	rs3767333	5116	-0.0084546	0.0075284	0.26148	0.010509	0.008827	0.233884	0.0012162	0.0012162	0.923881	1
HDL	rs2254210	rs6669441	5044	-0.0131591	0.007808	0.0919846	-0.0020122	0.0091573	0.826083	-0.0012588	-0.0012588	0.924556	1
HDL	rs2239186	rs157871	5052	-0.002937	0.0095109	0.757479	-0.0042446	0.0107144	0.692006	0.0017832	0.0017832	0.928394	1
HDL	rs11568820	rs746332	5119	0.0066745	0.0090508	0.460887	-0.009807	0.0110917	0.376643	-0.001689	-0.001689	0.92906	1
HDL	rs2283342	rs466639	5011	0.0079596	0.0108651	0.463846	-0.0126202	0.0112833	0.263414	-0.0020364	-0.0020364	0.931328	1
HDL	rs12721364	rs12739596	5095	-0.0017136	0.010446	0.869704	0.0183458	0.0087877	0.0368774	0.0014423	0.0014423	0.934295	1
HDL	rs3847987	rs283695	4987	0.0190123	0.0119304	0.111089	-0.0145446	0.0075018	0.0525782	-0.0013584	-0.0013584	0.934721	1
HDL	rs3847987	rs10800098	4955	0.0211561	0.0119413	0.0765114	-0.0360465	0.0164252	0.0282392	0.0026897	0.0026897	0.93701	1
HDL	rs2107301	rs380518	5063	0.0163951	0.008495	0.0536679	-0.0082266	0.0105441	0.435301	-0.0013183	-0.0013183	0.937413	1
[truncated: 2,559 more rows]
[truncated: 1 more columns]
